# Supplementary material for: The singularity response reveals entrainment properties of the plant circadian clock
Source: Nat Commun. 2021 Feb 8;12:864. doi: 10.1038/s41467-021-21167-7 (PMC7870946; doi:10.1038/s41467-021-21167-7)
Supplement: Supplementary file 4 — Source Data [file 41467_2021_21167_MOESM4_ESM.zip › raw_bioluminescence/SR_experiment/8hdark (Figure 3, Supplementary Figure 1).xlsx]

## Sheet: 8hdark
time (second)	CCA1 No. 1	CCA1 No. 2	CCA1 No. 3	CCA1 No. 4	CCA1 No. 5	CCA1 No. 6	CCA1 No. 7	CCA1 No. 8	CCA1 No. 9	CCA1 No. 10	CCA1 No. 11	CCA1 No. 12	CCA1 No. 13	CCA1 No. 14	CCA1 No. 15	CCA1 No. 16	CCA1 No. 17	CCA1 No. 18	CCA1 No. 19	CCA1 No. 20	TOC1 No. 1	TOC1 No. 2	TOC1 No. 3	TOC1 No. 4	TOC1 No. 5	TOC1 No. 6	TOC1 No. 7	TOC1 No. 8	TOC1 No. 9	TOC1 No. 10	TOC1 No. 11	TOC1 No. 12	TOC1 No. 13	TOC1 No. 14	TOC1 No. 15	TOC1 No. 16	TOC1 No. 17	TOC1 No. 18	TOC1 No. 19	TOC1 No. 20
1200	299041	544023	754538	890150	562587	486553	301681	646829	820986	489829	219801	204558	775602	766636	672392	265336	549950	541700	88342.4	465713	38958.8	79676.4	126762	81497.2	126790	66208	194886	100507	131.6	218038	110204	203169	96017.6	203377	199156	103472	130193	87346	131225	85752.8
2400	360625	636206	822141	1104310	644787	522082	361389	658584	1024370	590376	319780	295865	955050	687838	660884	372828	704353	637076	132791	622043	40238	88439.6	125769	79499.2	136060	78607.2	192791	114813	143.2	209927	129677	200226	96125.6	196992	195557	105756	129004	95884.8	139673	94107.6
3600	546612	814638	982384	1317910	805429	697066	563362	764199	1199500	756847	419711	348329	1175360	691820	871715	458170	872955	660442	178001	684725	41701.6	86590	114028	73909.2	125340	69824	167960	108265	133.2	189969	121817	185292	93780.4	185264	176274	100055	117922	90384.8	140570	86327.1
4800	640420	923928	1088220	1398140	961881	822572	630980	847326	1368510	849713	516091	384702	1301180	706924	899648	501476	963755	684279	200278	688618	41086.8	80733.6	102257	70735.4	114678	63564	155230	106017	131.6	170245	112285	175221	88726.4	179911	160402	94774.2	110956	85486.8	130293	79439.6
6000	688112	1050700	1138240	1460110	1103460	912550	664808	892473	1536750	934543	606004	406901	1386170	743008	881941	564324	1035330	707911	209354	719898	37962	71482.5	90923.6	64906	110700	60315.4	142751	101580	119.6	152164	104388	165410	82301.2	171930	146308	89346	106304	80244.8	113406	72588.4
7200	689170	1126220	1157050	1450650	1205280	953648	693752	900334	1594690	980680	615434	417402	1374300	741468	829474	580061	1028250	684238	204380	735856	34486	61989.6	82364.8	58777.6	103931	55614.4	129481	91343.6	106	137808	93088.8	152449	75550.4	156002	135653	81287.6	98129.2	72077.5	98779.2	64814
8400	652815	1086800	1107960	1362660	1162140	909684	659436	859803	1501460	950246	544288	394770	1284970	693794	766532	518796	962175	625350	188511	719144	30812	53633.6	76290.4	54228	96283.2	52334.8	116998	79954	108.8	122258	83792.8	141156	69690.8	143698	125157	73686.4	91623.3	65473.6	85296	59496.3
9600	593007	994347	1024340	1238520	1042420	853631	594834	792914	1364250	891193	453429	369388	1175090	634950	692244	470858	882224	569767	170803	667287	27944	47878.8	72045.8	51064	89368	48508.8	111058	72135.2	107.2	113403	77279.6	134070	64361.6	137648	116156	67632.8	87340	60921.7	77002.8	55206
10800	526239	903102	922680	1127310	920866	795730	528513	721355	1244610	844250	396597	343310	1061150	571280	621042	441170	796312	523799	156358	600444	26360.8	44068.4	69512.4	49202.9	84414	44188.4	105580	66620.8	90.4	109315	73416	130952	60986	133195	109242	63325.6	85122	58254.4	72596.4	52656.3
12000	464831	829066	833451	1028520	818719	739970	464009	660428	1135220	781300	361847	317690	946900	505166	555209	419670	712507	482539	145134	530678	25334.8	42212.8	68175.8	48388.8	79320	41901.2	99595	63348	100.4	110074	72082.5	128580	57634.8	131253	104601	61076.4	83481.7	57268	71149.6	52199.2
13200	416273	767008	755461	957836	741326	688576	413394	597402	1042030	725901	335918	297701	838849	446262	492860	406299	640195	444740	135785	462815	24897.9	40985.2	68074	48212.4	75487.2	40472.8	95138.4	63189.2	93.3333	112381	71013.2	127004	55945.4	131128	101993	60963.6	83117.1	57053.2	71501.2	52333.2
14400	380921	716164	697535	907831	671112	643437	380414	538396	971987	665665	316696	285644	738047	392432	437523	394174	581380	408526	126497	402098	25300.4	40460	68414.4	48208.8	74545.8	40065.6	93894.8	64392.8	100.4	115888	72020.8	127850	56188.8	133447	101110	61797.6	83068.4	57517.2	71972.4	53319.6
15600	354723	666292	649735	860104	607722	609956	361273	488930	917580	618387	301853	278168	651980	344079	390951	385655	536110	376431	117626	353812	25457.2	40754	69294.6	48564.8	76774.8	40692	94161.7	66262.4	87.6	120274	74535.2	129573	58356.4	137866	100734	63512.5	84394.4	58213.2	72826	54607.6
16800	335585	621169	609923	804302	561805	579928	344013	446059	878428	577414	289725	272230	581619	301766	353479	378213	501998	346301	109423	318774	26538.4	41379.2	71856.8	49360	80170.4	42627.6	96844.2	69739.6	87.6	125628	77927.6	134356	61302	145049	101694	66410.8	86828.8	59970	74561.6	56395.8
18000	319775	576428	577348	746180	504282	547302	324648	409499	841920	539315	276860	267276	522642	261417	321232	369989	472861	320936	103128	292463	28317.6	42858.8	75052.1	51260	85521.6	44289.6	101964	75006.4	85.6	132396	82520.4	141200	64518.8	154664	103544	69786.4	90700	62059.6	77072.8	58792
19200	306408	537339	539924	680849	461490	515020	304873	375382	791999	503225	263663	261418	473230	226478	291968	362720	447026	296950	97546.8	265188	30805	44827.2	79389.2	53641.6	91574.4	47329.6	106500	81762.8	87.6	141913	88581.3	150954	68232.4	166605	107548	74982	96409.6	65418.8	82005	63017.2
20400	293246	499845	503836	624057	423415	482485	286996	347986	733367	469148	251665	253879	429292	195228	263258	354466	420083	274549	93386.3	239449	33715.6	47065.6	85228.3	57096	99078.8	50720.8	111623	88874	84.8	152466	95209.2	163272	73095.6	184159	114422	81338.3	104575	69082	88199.2	67324.2
21600	278096	465329	472069	571284	388843	453388	273228	321736	672607	438423	238021	244809	391005	170360	235695	341218	390602	255189	90529.2	214318	37146	51019.2	91898.4	61927.2	108716	54126.4	119300	97790.4	89.2	165891	103722	178569	78721.6	199833	121219	89406.4	113569	73484.8	96413.2	72410.4
22800	265412	432520	440301	525408	360537	427262	259487	298252	618311	412017	223942	231867	353654	148663	211033	328604	361176	236854	88360.4	191814	41636.8	55652	100014	68117.2	120601	58802.4	128560	106985	86.4	184190	113276	197334	84899.6	220839	129351	98380.4	125208	78819.2	106113	79708.8
24000	251619	402297	411217	483506	326434	403899	246423	275936	571614	383798	208377	218453	308577	131846	187298	311260	333301	220015	86312.4	170250	46787.5	61688	109629	75918.4	133771	65064	142170	119000	79.5833	206586	125316	219330	92952.1	245623	139480	110018	138758	84716.3	117477	87376.4
25200	238663	371063	380907	445234	313113	385270	234199	254857	525032	353757	193229	205753	282671	117836	168012	293676	306638	204350	85650	150490	52854	69512.8	121554	85658.8	149018	72376.3	158604	133313	87.6	233691	139581	244680	103284	277939	150546	122703	154103	91557.6	130248	96647.6
26400	226781	339687	354904	409783	277651	366600	223161	236687	477418	325972	179982	194504	256278	103657	153290	277236	283174	190011	84526	131824	60136	79370.8	135609	96837.6	167538	82298.4	177850	150495	79.6	264659	156500	274665	115595	309816	165276	137728	171407	99371.6	146585	105752
27600	214345	312098	333455	374065	252864	349866	210977	219024	430970	300765	167564	184290	236606	91577.6	141693	262615	260583	177060	83165.2	116695	68569.6	90591.2	154083	110246	189851	92364	203797	169030	73.2	304622	175960	309801	131577	348320	184086	154180	191836	108053	165221	117828
28800	203228	286492	307132	341890	230081	333808	198673	203365	390704	277875	156338	175979	213726	81243.3	132226	248673	238545	165148	80620	103310	78098.8	103122	173894	126174	215010	105741	233395	190955	80	351831	198035	348058	149811	392738	207989	174544	214270	119277	188973	132274
30000	192155	263875	283904	311392	210850	316570	186536	189843	356844	257114	144773	166395	195202	72036.8	116644	235156	218066	154578	79128.4	92039.6	88231.2	118468	198590	145288	242887	120793	268633	215847	75.6	408938	223880	394144	170185	440918	234993	197451	239952	131692	217673	148338
31200	181728	241355	263235	284067	193875	299508	175834	177204	324624	237032	135800	160820	179614	64090	102338	222921	199225	145119	78193.2	82039.6	100076	135662	228456	168011	275097	139744	312876	246150	79.6	473314	252625	446810	194246	494888	267667	224493	269528	145240	250340	167264
32400	172826	222893	247842	259408	176362	282967	165736	166096	290938	219673	123736	149150	163298	56682.8	91084.8	209970	182260	137695	77015	73153.2	112678	156394	261581	193820	315564	161750	367913	277272	67.6	546553	284714	507187	221522	555865	305448	253716	301141	160650	289418	188209
33600	163607	204733	230376	237891	161918	268476	155557	156932	259758	203792	114782	142695	147375	50222.8	82102.9	197366	166368	130429	75234.4	65408	125008	181940	299123	224709	358363	186032	428273	312682	78.4	628343	320975	574503	250330	622638	346522	285119	334168	177088	333056	210368
34800	155012	189566	212398	218611	152146	256428	146088	148241	234324	189838	105579	135518	133654	44760.4	74487.2	184968	152095	123851	72576	58792.4	136099	211662	335393	257877	406974	211572	496336	349603	80	714646	357978	645528	279983	694543	389294	318400	372247	196232	379094	235452
36000	146016	176371	198354	201996	139109	245358	137713	141897	212136	176592	99377.1	129948	117654	41139.6	68770	174586	139722	119792	71698.8	53449.2	147575	243986	373468	294639	455595	239828	569686	389788	75.6	802108	396950	719635	313486	770154	431314	354271	411156	215512	425837	263037
37200	139828	163324	184135	187131	128752	233574	131007	136021	192694	163828	93050.8	124599	107490	38101.6	64246.8	166058	127747	116295	71856.4	48398.4	156824	277339	407062	333576	504466	268453	645037	429880	73.2	887703	435533	790798	347397	845949	472038	388083	451574	234396	466502	291968
38400	133506	150179	171562	173595	118858	222677	125709	131344	175372	153266	88868.8	119038	99470.4	34737.2	59496.8	158116	117775	113278	72122	44505.6	165714	309559	436431	370785	550910	298688	721660	466964	84	964897	472611	857123	384786	914633	507362	420939	493864	254185	502735	323009
39600	126638	138375	161512	161820	111130	213201	118066	128050	160254	142594	84069.2	114191	92105.6	31756.3	55346.4	150251	108496	111401	73870.8	40538.8	172774	337247	462626	403484	593960	324543	812504	505031	67.6	1028910	511298	925804	416304	974642	542913	453115	533463	269060	530643	353465
40800	119776	128372	153268	149610	103480	204454	114483	124297	146326	133845	80176.8	110008	85516.8	29843.2	51693.6	144544	101727	108506	76286.4	37643.6	177689	359966	483214	433360	640075	349550	869826	539808	72.8	1079840	545455	979419	446145	1023470	575583	483618	572846	283025	551630	384814
42000	114238	119693	142553	139006	97324	197941	107856	121572	133427	126083	73911.6	104249	76544	27629.6	48374.8	139542	94676.4	105550	79287.5	34972.8	181022	377956	500386	458890	684055	370398	905290	566554	74	1113190	584425	1016160	474482	1059960	602427	510600	610521	294571	567372	410122
43200	108634	111611	133134	130302	92051.3	190293	104278	119593	122263	118414	67943.2	98942.5	72061.2	25355.2	45578	134690	88607.6	102715	81546.7	32180	185172	391500	512076	478527	714550	386112	929456	585221	74.5833	1132420	615743	1032600	501609	1091730	622326	535792	645563	304875	575859	431840
44400	104174	103757	124348	120567	87579.2	183856	99331.7	117258	111388	110941	64265.2	93641.6	66020.4	23342.9	42901.2	127855	82248.8	101208	84511.3	30304	187466	399564	517070	493397	740104	399570	950180	595628	82.4	1142180	642866	1041480	523725	1112670	630765	550063	673951	312905	580408	448935
45600	98798.4	96506.4	119264	112468	82786	176440	95176.3	114994	101955	104522	61261.6	89152.4	63333.8	21467.2	40418	122804	76557.5	99129.2	85409.2	28264	190623	402324	520872	504265	757414	413969	949153	603012	75	1139900	663046	1037890	545168	1119330	632727	559785	696615	317969	581297	465261
46800	94733.2	89370.4	112842	104777	78835.6	169349	92470.4	112504	94494	97294	58753.6	84575	59740.8	20318	38230.4	118613	71971.2	97067.2	82675.6	26058.4	193434	402664	523646	509834	769151	422212	935289	607324	66.8	1133270	677999	1034200	562807	1123900	630893	568768	716994	320034	580303	473873
48000	90237.2	82645.2	108499	96943.2	77089.2	163995	91386.4	111196	87174	91662	56255.4	80666.8	55581.2	19127.2	36164.6	115240	66876	95397.6	82022.5	24498.8	195252	400089	522993	511012	781449	432426	934654	613031	78.8	1116960	690990	1030240	573050	1117770	627437	569844	732535	320442	577249	480552
49200	87188.4	76524.6	100963	90066.4	73236.8	159333	91198.3	108506	80285.2	85436	53935.8	76816.8	52211.6	17924.8	34064.4	111010	63142.4	91652.8	82916.3	22969.6	196784	395870	521376	509256	794679	437016	930039	611866	72.5	1105740	699862	1019830	582184	1110610	625652	576222	745698	320125	575888	483714
50400	84198.3	70846	93984	83298.8	69172.9	153873	88951.2	106650	74729.2	80386.8	50342.4	73522	48100.4	17152	31850	105997	60075	88960	85288.8	21823.2	199716	390954	515414	502796	801121	437534	926413	610899	78	1095490	705217	1008350	592405	1102010	622545	578662	755651	320905	573295	485137
51600	80491.2	65752.4	87946.7	77260.4	65257.2	148452	87960	102885	69979.2	75692.8	46656.3	70060	44801.2	16502.8	30251.3	100682	56490.4	86010	88016.8	20618.4	199773	385134	515507	497012	801188	437189	923312	607444	68	1081980	705419	997774	597624	1092580	622813	582340	763669	317194	569143	488963
52800	76407.5	60982.8	83408.4	72521.2	62587.6	142964	86634.8	100030	65457.6	70667.9	44255.2	66632.4	42991.6	16002.1	28886.4	96430.4	53183.6	83225.8	90160.4	19512.8	201290	377156	515264	492350	797265	446393	918152	604729	78	1072470	706424	986861	601660	1082990	621014	579729	766367	316364	564720	486292
54000	73297.6	57579.6	78528.8	67626.4	62414.2	137265	83467.6	96928	61427.5	66132.4	41790.4	63242.8	40885.8	15483.2	27416.4	92697.2	50012.9	80021.6	93955.6	18771.2	202059	371083	513118	487253	796562	442783	903690	598691	64.8	1064290	705990	973736	600940	1072200	616578	574934	766107	314689	560201	479326
55200	69653.6	53760.4	73575.4	63365.6	59206	132144	80369.2	93010	58282.8	62856.4	39871.3	59370.8	38491.6	15388.8	26040.8	88185.6	46987.5	76933.6	95805.2	18244.4	202590	364941	512075	482120	790703	444955	899852	594964	76.8	1051540	701727	963138	605100	1055150	613280	571084	765904	311521	557825	473807
56400	66944.8	50672.8	69527.5	59227.6	56390.8	127098	77687.9	90825.2	55342	59247.5	37694.8	56294.4	36805.6	15323.8	25080	83237.6	43650.8	74443.6	93728	17747.9	201756	357839	509803	475257	784000	441790	887433	585107	70.4	1042260	697176	950095	607109	1044750	607023	563964	764336	306821	554265	471370
57600	62790.8	47563.6	66918.8	55574	54153.6	121373	75285.2	87669.2	53242	56109.2	35480	53476	35565.2	15532	24221.2	79323.3	40962	72250.4	88191.6	17656.3	198994	353094	506277	471017	780062	444496	871281	582993	72	1031660	689220	938952	609611	1033950	599312	563855	759594	303001	551465	472900
58800	59439.6	45045.6	64614.6	52485.2	51864	117168	71630.4	85503.3	51324.8	53822	33160.8	51438.3	34268	15788	23482.4	76017.1	38869.6	69955.2	82351.6	17789.2	197628	348602	502202	467690	774710	442902	861806	579916	71.2	1025900	686242	939210	611145	1027880	593026	561502	753264	300249	549701	469808
60000	55776.4	43031.3	62319.2	50381.6	50518.8	112687	67374.8	82629.2	49941.6	51818	31215.6	49359.2	33738	16538	22774	72062	37535.6	68660.8	77242.9	18281.6	197227	345682	495924	464318	766444	441041	851930	577724	66.4	1019200	681574	925839	612763	1020040	589829	560673	750340	296713	548703	464454
61200	52923.2	41926.4	61049.2	49113.6	49506.8	108410	64286	80963.6	49400	50680.8	29977.2	47405.6	33687.5	17286	23002.8	68424.8	35487.2	67500	73461.6	19545.2	195294	343491	486749	462690	759922	439020	845299	571536	68.8	1013050	673364	914477	612632	1009720	585265	556070	749648	293780	545194	458439
62400	50283.2	41393.3	60322.8	48476.8	49477.6	106818	60902	79112.4	49695.2	49884.6	28863.2	45888.4	33797.6	18746	23363.3	65990.4	34328.8	66382	72419.2	21470.8	193444	340809	480026	457337	750038	436114	831118	568159	69.2	1000690	664665	902002	607406	997889	578140	554620	746503	289232	540207	451879
63600	48488.8	42060.4	60873.2	49291.6	52927.2	104134	58753.8	78186	51086.4	50200.4	28049.2	45306.4	34471.2	21018.4	24715.4	63899.2	33754.4	66103.3	71234.8	24245.6	191623	337576	470542	452892	740488	434626	818227	561955	75	987773	654107	890143	602355	988398	570100	545718	746720	285864	533832	445625
64800	46732.1	43500.8	63247.6	51570	52987.1	103231	57240.4	77445.2	53363.3	51302.8	27502.4	45275.8	36586.8	24076.4	27250.4	62956.8	34161.2	66658.4	69294.8	27878.3	190008	333424	461729	449846	731830	432042	797057	556449	72.0833	968493	644320	875448	601948	978222	556849	535948	737986	283982	524897	439312
66000	46332.9	47716.4	67391.3	55190.4	55684.4	103748	56699.2	77330	57550.4	53570	27862.4	46969.6	39684	28438	31026.8	62100.8	34878.3	68881.2	68313.6	33461.2	187657	330172	451605	444935	721380	423514	787533	547982	64	947327	633478	865104	598593	964875	541191	526069	727105	280338	512141	434053
67200	47044.6	53440.4	74491.2	61547.2	60102	106531	56950.8	78542	64799.6	58219.2	29311.2	48915.8	44084	34259.6	36076.8	62312	36717.5	71121.6	68009.6	40469.2	183499	326394	442300	435888	708744	419850	762698	539999	59.2	927343	622983	839057	596839	944204	524784	518897	709355	275977	497898	423714
68400	49612.4	63014.8	84600.8	70330.8	66422.8	112622	58147.9	81644.8	74965.6	65328.4	31261.7	52673.6	50539.6	41490	43490	64592.4	40388.4	75727.1	69238	49860.8	178072	320814	429736	426023	696428	408240	735773	530888	59.6	897595	612497	819907	589677	921624	511118	513612	693394	269939	480390	413907
69600	53920.8	75920.8	99677.6	82431.6	75737.2	121712	61499.6	85704.4	89506	75982.8	34628.8	57585.2	59665.8	50967.2	53229.6	67848.3	46078	82210.8	71494.8	62210.8	173088	315846	417078	415624	680959	400844	706916	520709	68.4	869657	603151	795163	576894	893908	496318	504001	674821	262669	461469	404515
70800	60016	93663.8	119283	99143.2	88101.2	134199	67147.5	91307.2	109595	90422.4	39330	64752.4	72182.8	62405	65425.6	72950	54067.5	90942	71786.8	77290	166931	307488	404630	403382	660140	385340	679615	508312	67.5	838292	587459	769032	561385	867710	481143	485269	654650	254910	439135	391320
72000	68468.8	115767	144328	121391	104753	151168	74759.6	99803.2	136473	109439	45653.2	74143.8	89211.6	75192	82095.6	79675	65040	102200	72626.8	95711.3	161852	299517	388725	389567	637619	376405	650166	495142	67.9167	801739	574177	739908	544892	842526	462418	467781	633281	246271	417589	377971
73200	79320.4	143138	175971	149416	125076	173390	85868.8	109930	168527	133923	54472.1	85800.8	110453	90125.6	101760	88255	80690.4	116877	74662.4	117733	155378	289363	371178	372198	613416	360163	620613	479270	70.8	767335	558740	711921	527443	809010	444448	449197	613598	237996	393338	366718
74400	92897.1	176108	214341	184116	149656	200766	98921.6	123265	207856	163591	65774.6	100575	137168	104815	128610	98692.9	100570	134003	77722.9	142310	148291	280365	355559	357532	590308	346954	592018	462903	62.8	729728	543141	680978	507634	775041	425836	429197	587995	230080	369508	352242
75600	109743	216103	261422	225757	179874	233428	115655	138137	255704	199875	79906.7	118590	170970	120510	160877	112256	125325	152650	82265.6	169834	141247	268207	336558	340205	563803	328512	555170	443335	60	694205	525658	649717	487805	743161	407038	410263	563866	220933	344793	337578
76800	129303	264706	313865	273609	215198	273656	136080	154953	312802	242857	96318.4	138654	211505	136941	200023	127004	154465	173785	88264.4	199462	134963	256740	317692	323047	536093	311491	516805	424474	70	660126	505103	621152	467376	707096	387151	392788	537844	211558	321794	321857
78000	151766	319376	371770	327401	253869	318024	159598	173548	379757	291181	114844	160090	259168	156632	245893	144944	190280	195822	95627.9	231632	126854	242754	299231	303154	507926	292251	484666	404550	64.5833	624226	487609	593647	446587	672019	366467	376230	516249	201814	299087	307362
79200	177557	380548	433142	386993	301271	366786	185746	194406	455238	347088	136263	185659	314709	179384	294054	165140	231066	219937	103504	267170	120677	230691	280776	284194	481095	276023	454500	382850	72.8	589958	469390	565552	423002	636831	346834	360167	491878	193813	278655	291919
80400	205304	445225	498239	451356	351085	418707	216406	215420	535937	408395	159718	212548	377924	199233	342961	187319	277092	246434	110672	304747	114244	217214	263557	266023	453890	258861	425556	362082	71.25	556344	451407	537730	403434	603817	330032	340129	467164	184325	257306	269289
81600	235124	512954	568890	517834	405302	474612	248186	238531	618527	473838	185280	241123	447746	220657	391881	211124	327971	273489	117277	343419	108278	204928	247656	248926	428576	247619	398537	341680	66.4	526809	434636	513072	381645	573088	313387	321380	443510	176530	239278	254043
82800	268160	581059	637123	589529	464086	532098	282903	266136	705920	543354	213438	269168	523740	242110	441139	235946	382119	300131	126319	380990	102015	193170	232803	233982	403978	229681	373964	321445	66.25	497172	415859	487747	362938	539474	298394	304036	419892	167768	223207	237959
84000	299080	651760	707745	660261	524151	589225	317584	293048	796737	615936	241559	296806	606960	262244	494085	264119	437515	324966	133974	416115	96119.6	179610	218799	219130	380325	219884	349698	302588	63.2	469948	396965	466391	344239	507359	283086	287472	396400	159297	209130	225527
85200	330530	716988	777874	731111	588565	644886	355308	316120	887129	685412	270076	325030	692244	279502	546839	291375	496387	347858	139861	446795	90395.2	168113	205881	205270	360433	208547	325859	283004	63.6	443721	378830	444786	326777	479397	269207	272318	373757	151706	197809	215139
86400	362769	782234	843148	799221	654358	701397	392674	338824	978399	755225	298258	352261	780913	294017	592422	320284	553823	369563	143559	474902	84926.3	156145	193554	193417	341665	195460	302997	265798	60.8	419666	360144	424404	308071	452153	257349	258588	353275	144712	186142	203494
87600	397165	847198	901332	858657	717267	751614	431179	356989	1067070	821623	324654	378283	871138	308089	628843	350028	608687	388018	148425	501687	79018.4	145075	183730	182445	324848	182290	284341	249800	65.6	395644	343334	405534	291758	425773	245552	247226	331512	139631	176296	194283
88800	426502	907681	957743	911941	777472	798102	465073	376482	1148340	882665	350278	401596	951603	323232	658547	377340	661615	403623	154725	523750	74564.8	135225	173923	172230	310055	173540	267845	235275	62	374783	329104	386321	277009	402826	234545	234770	313539	134010	167526	183535
90000	457306	958277	997836	956694	837993	839489	499170	391350	1218470	938024	376481	422802	1026990	335044	680530	404711	710484	415371	161393	540746	70518.4	126463	165281	162843	296807	163875	253554	221544	73.2	353748	314855	366852	264897	383016	225070	223587	297952	129022	159272	174190
91200	486079	1006910	1028730	991505	890786	877759	528862	404810	1270580	986334	398622	441020	1092040	341546	688132	429782	755367	427357	167051	551123	67078.4	118980	156591	154588	286379	157308	240925	209076	66.4	335772	302725	351346	252473	364872	214495	214164	283521	124025	151993	164953
92400	512702	1042890	1056090	1020440	933340	904789	557310	417927	1307270	1025270	416774	452227	1149390	346668	689732	450424	793885	432341	170722	551348	62857.5	111719	149858	146634	272511	149860	229662	199239	67.5	322035	289924	336490	242373	351329	213144	204172	271960	119047	145224	156893
93600	537918	1064100	1065680	1041100	974549	927805	581227	433972	1328290	1053570	431308	461812	1195750	346296	688582	468230	824197	436335	171277	548269	59563.2	105790	143105	139958	262393	143792	219373	190300	65.2	309000	282882	321988	230991	337226	206320	196944	260550	115157	140270	149083
94800	560146	1075440	1073060	1048930	1003660	945600	602859	440837	1346130	1070560	441956	466365	1229140	343868	681570	482897	847603	435786	164308	541216	56696.7	101055	137388	135195	255296	138385	211115	181896	70.4	298647	271821	309578	220740	327854	199832	189992	251135	111519	134836	141977
96000	580309	1078570	1066780	1041280	1029510	949912	619713	443790	1347290	1075780	445752	467113	1248230	340470	667495	495485	860647	444507	161477	529361	53574	95880.4	133042	129350	247688	133650	203793	173373	70.8	289371	262904	299965	211923	317214	193110	184627	240734	108816	130907	135934
97200	596904	1070930	1052810	1024530	1043480	952643	635696	444034	1342850	1067690	448983	466034	1255410	331932	643426	506062	864960	438555	158958	514011	51216	91784.6	128412	125584	242142	130231	197933	167249	61.6	281984	254701	292056	204964	307054	188185	180671	234465	106605	127493	130595
98400	606879	1055180	1029400	1003840	1054600	952238	645777	442021	1326520	1051930	444374	464681	1248910	325053	616080	511836	861111	430324	155698	494962	49164.8	88147.5	125320	121708	236593	127473	193981	162878	67.0833	274634	248441	284619	201766	299493	183408	177144	228956	105133	125110	128082
99600	614040	1031390	1002870	973500	1054460	942477	651159	436291	1296820	1028120	440754	460092	1227970	315333	584552	513000	849003	421056	153288	471865	47352.1	84829.6	122144	118764	232321	125447	190660	157850	57.0833	268821	243014	279389	199647	294009	179279	174731	223937	103688	122933	125914
100800	617755	995526	968548	939851	1041850	927088	653599	428173	1250860	997368	434973	450113	1194380	306527	552684	513591	831731	409191	150955	446306	46256.8	82544.8	119886	117092	230474	124669	189143	155312	58.8	264661	238198	275280	196882	288619	176563	171864	221971	102888	121604	123680
102000	616778	956819	931151	901202	1022870	909056	651963	418478	1192550	963505	427702	438219	1154330	295228	518187	508446	807653	393854	147421	420034	45107.6	81040	118324	115480	229156	123796	187937	153956	69.6	261485	234657	271858	196408	287497	175593	171026	221500	102859	121407	121826
103200	618668	915581	889126	861970	1000810	887324	646456	406379	1130540	922771	416079	424729	1103110	281953	480963	496184	778587	379390	143281	393829	44464	79976.8	118119	115723	231331	124750	189388	153436	59.1667	262276	232878	271196	197721	288723	173430	170521	222131	102964	122063	120817
104400	612856	868333	841454	820520	972267	863349	633499	391443	1064490	875677	401490	411117	1051900	266876	444073	483996	744815	362388	135032	370013	44339.2	79802.9	118586	115622	234060	127398	191043	154490	69.1667	265438	232280	273254	199142	289078	173567	172146	226165	104244	124160	122157
105600	601412	817348	793675	777050	938365	838716	616458	376277	1000500	824489	385074	398190	992938	251116	406289	460868	712528	345922	128942	343755	44307.6	79758.8	120626	116653	239326	131473	195980	156826	59.2	270040	234080	276249	202763	292096	175008	175597	230182	105665	127396	124344
106800	588217	768931	745552	732063	897550	813380	595479	359134	934918	770110	366119	383556	935766	235552	369481	445642	675247	324882	121933	319015	45208.8	80680.8	124642	119743	249448	136775	202890	160849	60	276460	238710	281569	209088	297331	177348	181676	238096	107473	133555	126550
108000	571906	719668	696015	684604	849556	779643	567190	343382	868970	714234	347642	365702	876506	219621	336676	429974	638172	305788	114991	294272	46096.3	82838	130003	123696	260991	143905	213441	166831	57.0833	287128	242815	289569	219337	307168	180778	189383	247629	110842	141752	130368
109200	552794	691044	647340	636913	799060	745908	538066	328526	804428	661758	327970	347772	820728	205800	306960	409816	600850	288680	110075	271093	48424	85600	137426	128676	274272	153656	227128	175385	60.4167	301248	251893	300009	233234	319404	186542	200490	259303	114309	151848	135847
110400	531648	637576	600576	595121	748832	715516	509239	312484	743603	612490	305139	331700	763790	190636	279629	386560	562726	271989	107746	250679	51226.8	89102.8	147454	134824	291364	165525	244024	185717	59.6	317453	262226	314413	251472	333890	194415	213238	274499	118458	164472	143450
111600	500856	590421	556347	554957	697239	679047	482824	296378	683603	565336	282884	311702	706156	179486	256202	364609	526618	256282	105442	231102	54836	94109.2	160144	143220	313596	179705	263872	200026	62	340108	275507	330420	273263	354221	203670	228488	291393	123774	181246	151659
112800	469713	542214	514888	518627	651946	641801	455024	280655	624533	518753	261515	294500	654641	166344	231902	346996	489910	238351	102736	212258	59047.2	99782.8	174056	153087	338746	197013	290381	216661	71.25	369166	292323	350867	297910	378022	216668	245929	312448	129665	202649	162156
114000	440370	497393	476464	483407	607806	602087	424825	264969	567447	475140	241015	275804	601051	154610	209465	327040	455012	222734	97540.8	194218	63726	107293	191658	164434	370338	217374	324250	237662	57.0833	402904	310920	375304	327408	408831	232954	267192	338724	136669	229962	174566
115200	412246	454884	439941	450380	562089	563959	394139	249546	513424	434101	219696	258483	551971	144455	191372	307260	421083	207061	92036.4	178408	70356.8	116948	211757	178524	404919	241446	361387	259290	60	443820	333733	401074	360207	444870	252033	292110	367079	145445	260322	189962
116400	386771	413812	404085	417888	520464	527510	361983	235745	464363	395419	201431	242420	505521	134344	172240	286434	389398	192714	86310.8	164525	76948.8	128393	232608	193888	444221	267439	403918	283503	56.4	489227	358514	430512	396410	486670	275077	319420	397410	154375	295068	206179
117600	358060	374600	369022	385934	481282	492960	330159	222777	419924	360352	184013	227517	462866	125991	155678	268573	359711	181586	79279.2	151187	83840.4	141500	254734	212984	487091	297355	449662	310050	66.4	544173	386182	466960	435614	531597	301078	348237	430598	164812	333835	226219
118800	332986	337988	337746	359203	447940	461735	301182	210023	379953	327909	166874	211295	422122	117050	140612	254566	330011	170146	71512	140054	92485.4	155890	278447	234966	532350	329528	502370	340223	61.2	603180	417719	510694	479945	578328	330967	380503	467579	175303	373368	249928
120000	307782	302940	307826	333753	415398	427853	276066	196473	343232	297467	154418	196441	384636	108126	127384	241079	303001	160622	67881.6	129762	100805	172116	305542	259783	580589	363894	553113	374403	61.25	670728	449892	553310	525444	630980	365249	413453	507386	186697	415356	277042
121200	282265	272320	281546	309291	383939	397426	253443	185187	308332	269416	140669	183914	349913	99818.8	115187	225328	277851	151557	67234.2	120618	108898	191923	332310	288882	633336	401746	597343	410723	70	744840	484433	600174	570315	684936	402360	447900	553433	200155	456185	308822
122400	256001	243867	257360	287644	355842	363906	233437	174589	276626	246120	128173	174064	318590	92282	104914	210855	255652	144755	67971.6	112131	115101	214670	359704	324209	690574	439340	652302	450220	69.1667	820861	518286	648415	619104	742056	440743	483415	602115	213352	491486	341480
123600	231997	219028	235395	268020	333617	332773	213168	164592	248278	225669	116715	162701	290486	84856.4	95912.4	197804	234918	136905	68562.1	104352	122390	239617	384606	361450	748038	481803	710108	488196	59.2	897217	553002	697487	670872	798260	479621	520257	652213	226265	521880	376143
124800	213223	197782	214989	250963	313918	305252	195284	157626	223816	205795	105464	151831	262336	78751.3	88370.8	185908	214289	130036	68033.6	98335.2	127538	265802	408645	402092	807333	522480	758911	525890	68.4	972883	589780	755108	726556	854192	516343	556550	704675	240279	554556	413470
126000	194046	177925	197900	233659	291926	282676	178848	150452	201602	186859	95362.4	141641	238361	73024	81266.4	174817	197333	124763	68689.2	93086.7	131859	291561	430213	443562	867445	566444	813651	565525	68.4	1046420	626240	810128	783925	912714	552135	592923	763481	252354	578445	447320
127200	176401	160432	182918	217822	271555	262348	163899	143901	182127	169971	86822.4	131590	215749	68596.7	74811.2	164529	180856	119755	64754.8	88426.4	135628	318564	449468	492221	925214	614193	859618	600474	58.4	1111520	664507	861642	838747	964514	583497	631834	834642	264115	598672	484059
128400	160078	145018	170909	204684	254330	243449	149106	137658	165467	156093	78890	122499	197671	64359.6	69114.6	155589	166791	115441	61053.6	84214	140464	345273	467025	543981	974775	650703	896554	639862	66.6667	1171700	708388	906115	892345	1007730	613091	669965	895613	276984	612542	517942
129600	145470	130936	159814	194119	239539	225509	135508	132408	150400	143769	72635.8	113420	180916	60810.8	64515.4	147352	153932	111849	58364	80177.9	146204	370482	484121	594807	1018750	682978	926006	667698	54.8	1220550	749655	952657	942920	1045030	640251	707760	949662	287831	623438	546981
130800	134051	119808	150489	183922	225829	209274	124012	128547	136912	134118	66937.6	107008	166193	57566	60847.6	139674	142190	107956	54986	76546.4	149444	395403	497355	642020	1050930	713994	952516	690598	64.4	1256210	785500	987082	986621	1080300	661806	741529	996092	300074	633421	573745
132000	121444	109337	141559	174365	214538	194656	113192	124702	126188	124035	62125.6	99592	152986	54335.8	57162.4	132852	131023	105250	53685.2	73743.3	151595	413631	509263	682621	1077000	741441	975461	703961	65.2	1283880	832418	1013590	1026860	1108450	677928	769274	1035650	309795	637777	591316
133200	110781	100616	134353	164380	202630	180580	103712	122658	116386	115988	58484.8	95159.6	141605	51768.4	54054.4	127028	121820	102404	54773.2	72015	153181	429873	517076	718576	1101490	764328	992145	714427	71.25	1299260	873355	1038160	1061760	1130970	690751	791524	1073800	317744	644368	606118
134400	101584	92841.3	127531	154844	192478	167452	94860.4	120079	112146	108973	54519.6	90262.4	132418	49961.6	51638.8	121270	112471	99054.4	57347.2	70019.6	155673	440272	520969	747766	1122170	788407	1006280	720556	63.75	1310780	912462	1055570	1092270	1147750	700661	809140	1101820	322518	646518	616461
135600	93419.2	86666	121339	146559	182534	156290	87715.2	117415	106406	103393	50701.7	84429.6	123378	48360	49635.4	115446	104794	97529.2	62060.8	68960	158762	451046	526006	769420	1139350	805866	1015710	725600	56	1321250	943790	1073110	1116310	1154600	706367	820348	1122920	334485	650541	623816
136800	85957.6	80764	115385	139920	174783	146852	81107.1	114998	99633.2	97162	47384.6	78898	116025	47297.2	47658.8	110278	97346.4	94768	66337.6	67702	161238	457468	528356	783665	1151590	835656	1016920	731327	53.75	1322980	971148	1087080	1132230	1159670	711279	831455	1143830	338396	651214	629250
138000	79728	76517.2	110789	133292	166342	139660	75914.4	112953	95006.8	91748.4	44735.8	74440	109468	47258.4	46070.4	105253	91234.4	92660.8	71255.6	66546.7	162028	461532	531611	788935	1170270	840210	1016510	733716	64	1319900	999193	1094020	1146940	1158640	713525	836173	1149430	343262	649540	633152
139200	73060	72632.5	105898	127961	158758	131805	71382.4	110653	89707.1	87565.2	42741.2	70969.6	103452	47754	45161.7	100282	85342.4	90301.3	71907.6	65843.6	160578	462745	530621	796494	1180280	838544	1014480	731940	54.1667	1312550	1011670	1100460	1154400	1154500	714711	840870	1155190	344656	648839	635135
140400	68150.8	69715.6	102336	123176	152768	124812	68027.6	108694	85307.1	84876.4	41311.2	68314.8	98997.9	48971.2	44386.4	95930	80388.4	87835.6	71492.1	66870	160566	460786	530065	799213	1180170	833656	1018640	730426	54	1311380	1010710	1107210	1160770	1150140	715105	841415	1151170	346999	647378	635813
141600	64091.2	68875.2	99115	120615	146704	118539	65057.9	106272	83138.4	81670.8	40027.5	65924.8	95195.6	50785.6	44423.6	92015.8	75753.2	85323.6	68278	67469.6	160858	458862	529203	799246	1185870	834114	1012580	728835	64	1299680	1005970	1111100	1160940	1148170	716133	843520	1146190	346721	645846	635943
142800	60981.2	68005.6	97256.8	118916	142309	114203	62173.6	105975	83339.2	79146.4	39600.8	63702.8	92350.8	53860	45094.4	88664.8	71914.4	84005.6	63486	69121.2	161352	455197	523183	797460	1181320	826031	1003760	727312	59.2	1288710	1000640	1110130	1158170	1142750	715340	842905	1142840	349636	643282	633224
144000	58908.8	68506.8	96180.4	119036	139538	111307	61042.8	104383	83114.2	77812.4	40023.6	62001.6	90844.8	58034.6	46663.2	85889.2	69297.9	83603.2	60107.6	71629.2	162104	451134	519404	790682	1171430	811229	994015	722884	51.2	1280830	996283	1102970	1132460	1134140	711462	841008	1139900	350092	635696	633147
145200	57821.2	70146	96364.6	120874	137227	110888	60784.4	103036	84824	77590.8	40392.9	61224	90593.2	63968.8	48970	83958.4	67363.2	84384.4	60131.7	75186.8	163177	447142	510814	784477	1155500	801394	984883	716849	58.4	1265170	987997	1095320	1116500	1127330	705122	844258	1137650	347175	627322	628253
146400	57981.2	74312.4	97331.6	125713	137901	113008	62356.8	101720	88564.8	79437.2	42086	61058.3	90126.8	70997.6	52414	82507.1	66334.4	85562.8	62223.2	80674.2	161808	442131	502558	775303	1138630	787752	974914	707620	45.6	1246610	982431	1084010	1097850	1108670	695802	841229	1124020	347590	614820	617649
147600	59590.4	81062.5	100401	132059	139638	117229	65040.8	101282	94448.4	83296.4	45046.8	61962.8	92422	79569.6	57373.6	81942.9	67188	86898.4	65666.4	87649.6	158793	434324	497498	762990	1118900	779387	958337	698814	62.4	1230320	976726	1074630	1082210	1089720	685577	834350	1105390	344014	601153	608407
148800	62807.6	90446.3	105234	142445	143004	124690	69707.2	101369	106475	89940.4	49704	64487.2	96234.2	89396.8	63714.8	82832.4	69185.6	91327.6	70382	96476	156184	423185	485466	752347	1100140	763923	936820	687168	58.75	1203600	973155	1064330	1061890	1073860	668742	827172	1086150	335820	582508	596843
150000	68038.8	104539	112366	156277	149457	136018	76499.2	102250	120030	100209	55716.8	68571.2	101346	101686	72899.6	84482.4	72822.9	96238.4	74600.4	107940	152985	413648	474888	744134	1081130	742921	912204	670241	59.2	1176410	960802	1046920	1041610	1053600	655739	817535	1062740	327924	563904	581718
151200	75200.4	122537	122661	173938	157449	150868	86209.6	103792	138734	114048	63734.4	74194.4	109284	115122	84032	87914.6	79424.4	102716	76210	121851	149453	402662	461856	733468	1064730	725162	885281	656662	53.6	1148870	949797	1024520	1018020	1027600	639851	804388	1035720	319368	542046	567178
152400	84020.4	146748	136491	196443	169384	171606	98743.8	105887	163307	132469	73927.5	82344.8	121218	129984	97827.1	92909.2	88620.4	110363	75258	139627	146384	392232	446657	720710	1046840	709266	857761	637721	52.4	1115840	936350	998576	994777	1001300	615002	786758	1003550	313169	518586	548270
153600	95722.4	176036	153420	224554	185510	197408	113721	108939	194525	154332	86932.4	92440.4	136842	145564	114932	99420	101504	120109	73528	157745	143174	381500	427996	706635	1022790	693086	829096	619277	60.8	1081470	914510	968675	969219	971613	597849	772331	973743	302056	491176	530553
154800	110840	212113	174647	258606	203371	229644	132894	113969	232711	181407	102669	105798	155944	161191	135058	108294	118325	131841	75052.8	178198	139908	371832	411791	688091	993002	674045	799721	596876	68	1044380	887900	941387	952984	938389	576170	755520	940738	295984	465558	511770
156000	128316	254087	201435	299088	224650	266486	155170	120357	278778	214426	121967	121832	181101	177929	159980	119066	139053	145837	79026.7	199952	135276	361359	393324	671772	962296	648084	767903	575684	58.8	1001750	863704	914262	911303	907916	555516	736628	905206	287243	437428	493729
157200	148864	303686	232378	345322	250377	310258	180756	129583	331983	255870	143719	140926	213164	188983	189746	132780	165609	162973	85314	225786	131141	350410	375484	649519	928057	618750	736764	555110	72.8	957750	839222	885293	881482	876634	532710	719864	864819	279227	410600	475106
158400	172386	363228	269772	398065	282093	359398	211895	139360	392429	303810	167628	163760	251353	200770	225128	147924	196359	180383	94920.8	254028	126615	338898	356917	620957	892154	588685	704151	533072	60	912410	820640	859035	853627	843785	509476	700417	825518	269254	383619	455123
159600	198942	427558	312548	455323	315110	411757	246708	150575	461268	358122	194482	189670	299740	209536	265266	165401	232958	199484	102394	282130	121682	326692	339418	595245	856817	561130	672633	509223	57.6	868888	798958	828459	820564	808747	486058	674838	786142	260417	358230	435552
160800	228430	496341	357688	512884	355964	469003	284499	162827	538117	417975	222103	219165	356214	219592	308205	185698	276916	219428	106614	311941	116768	311561	320227	569020	823306	532537	641373	486817	64.1667	822721	777774	801348	781844	775365	463657	652992	748020	250408	333278	416752
162000	262291	569682	407420	573324	400812	527345	327926	177728	622100	481860	253401	249808	420600	231025	358293	207332	325388	239795	105350	341704	111436	298005	303066	540095	787250	506277	608261	460930	64	780980	753640	771706	741447	742043	441220	626939	711674	240752	311072	397106
163200	296639	647292	461530	632150	448228	588211	373459	194460	710984	547466	285002	281543	491064	239609	406934	230430	379804	259843	105617	371163	106878	283800	287298	511017	752419	482362	575061	439129	56	736282	732644	738955	702587	714653	421230	601877	676732	231742	289842	377890
164400	333952	726548	515974	691818	503134	648854	422743	211078	805692	614238	316776	315194	566923	248115	453168	255132	437143	278510	111398	400074	102072	270555	271524	482476	722502	452989	543784	419136	56.8	699223	710922	710877	662396	681751	400376	580920	644739	223917	270789	358116
165600	371194	805043	576088	750204	559306	707771	473188	226543	901219	682924	348910	350486	646100	256210	498457	283392	497915	294667	125782	424973	97399.6	256321	257248	455854	691117	428294	515628	398566	54.5833	665688	688146	686340	625341	655040	382832	565350	612806	216822	252834	339079
166800	411380	881140	634016	807219	618504	765708	525696	243996	995343	747854	380674	386628	730112	263286	545486	312052	559554	311115	143775	447797	93014.6	243116	244746	431168	661558	405003	487543	377335	62.4	633585	659358	662132	590472	630873	364810	545571	583020	210442	236079	321452
168000	451287	954092	692879	861158	678710	821392	578560	262748	1084450	813732	414864	418255	823186	266930	591712	343868	623129	325505	161976	466429	88507.9	224282	233906	407910	633632	379037	462859	355631	54.1667	603172	630972	638466	558098	608358	350590	526572	552092	202980	221120	305130
169200	491994	1018040	752886	908466	738038	872031	629340	282150	1172870	873484	445217	450599	923843	267447	634258	375575	692486	338024	167189	482545	84898	211534	223896	382092	609725	356868	438095	336510	56	575318	601886	617408	526758	586899	335150	507255	520314	196549	208279	290797
170400	532826	1079690	808927	948021	798001	921718	679974	299890	1255130	927079	473719	479023	1026710	267590	670921	409698	760062	347522	163391	493320	80854.8	200685	215708	359934	585497	335893	416271	318744	55	547332	576487	596385	498741	566955	320355	489475	492716	190151	196947	276148
171600	572576	1136890	861428	980516	857184	968976	725184	317153	1331000	975502	500476	503972	1124140	264756	698262	443324	832801	357039	155043	502506	77592.9	191920	208145	338694	563144	317051	394280	302471	55.2	521688	555216	579295	488916	547258	307363	470074	467612	183188	186544	262546
172800	612486	1186160	908580	1001560	916230	1009880	768800	332018	1401860	1012660	524135	523110	1218600	264894	718181	480646	892661	365782	152215	505288	74573.6	181406	201606	318555	541548	301254	374914	288408	58.4	497461	535309	560523	462448	529490	295427	451730	446457	178190	177521	251213
174000	651018	1230440	942515	1014620	977633	1047030	811860	345656	1459710	1044920	546438	543145	1306770	259059	729206	510078	949203	371208	157235	502624	71360.4	171938	195154	298204	529098	288060	357925	275364	59.2	477158	514668	543984	436622	514880	284473	433511	428169	173057	170871	242386
175200	685355	1262330	966173	1017460	1017440	1077100	848415	358524	1511860	1067730	572117	558221	1389290	253720	730515	539433	1005340	375336	172901	499408	68681.2	163442	189224	283799	520523	274976	342546	263523	66.25	457056	497990	531349	413020	500635	275089	418972	413541	168237	164557	233070
176400	717087	1286870	985177	1012450	1055470	1101040	886436	369949	1551510	1082600	594088	566198	1453570	249738	722070	563352	1056690	377630	193424	492682	66049.2	155243	184714	272148	507574	264152	328869	254532	61.6	440836	482912	516149	393584	489742	266531	404018	400982	164160	158783	225679
177600	744312	1300710	991177	1003120	1085290	1120020	912660	378471	1582170	1082060	613038	576465	1499950	246234	711231	586189	1089580	377112	198444	484744	63715.8	148318	179196	260189	492579	254264	316395	245603	53.3333	426904	468704	504270	376603	478974	258718	392626	388599	160482	154065	218718
178800	765021	1299480	999832	986696	1114350	1130420	931043	382711	1591790	1078780	627018	579858	1533660	240331	702352	607861	1109190	376051	192312	473278	62377.9	143078	175059	248940	477906	244097	305173	237757	52.9167	415370	456206	496483	363262	467793	251750	382965	379489	157323	150108	213121
180000	784369	1293120	1002890	969600	1137020	1138390	944894	387641	1585890	1064640	637307	578044	1553650	234562	683745	621721	1121220	372557	175059	457750	60396.3	137742	172066	240391	465671	236908	296756	232084	59.6	406579	439744	488503	352106	461632	246268	374839	372196	155868	146743	207436
181200	802782	1282630	1000410	947960	1178730	1142730	951979	390091	1570360	1047060	642030	572172	1559380	228216	659621	638996	1119180	369241	159846	440283	59113.6	133537	169590	233374	455044	231842	289494	227744	54.4	400086	426825	480272	342984	456706	241079	368251	366007	154838	143315	202642
182400	824857	1263130	996477	922592	1190560	1139900	954083	392638	1546760	1023890	644224	566501	1553600	223762	630537	649069	1110340	364216	153707	426605	58307.2	130405	168893	226823	448355	229679	283674	224041	53.2	394264	416811	474466	340195	451144	238842	364681	361532	153486	142817	198888
183600	844260	1233590	988468	894381	1194680	1134100	949473	393261	1516520	997288	647173	555774	1533450	219228	601728	654705	1095690	357251	156468	409426	57289.2	128151	167590	221584	445070	226367	280103	221986	51.2	392013	409735	470192	334308	448356	235864	364374	359659	152649	142201	196436
184800	853884	1202450	969750	864564	1183550	1125720	937176	390693	1482840	964705	649304	547221	1492430	214191	578904	655858	1071630	350132	167284	392562	56950.8	125352	167483	219342	444278	224890	278544	220357	59.2	390128	403350	467930	334685	447906	233064	363410	360510	152551	142636	194068
186000	856318	1164610	945282	833162	1160940	1109500	921421	389751	1441770	924152	643308	538571	1445960	209721	543508	648835	1048750	341663	174218	376607	56597.2	123646	170656	218561	444315	225238	277647	222380	48.3333	390958	399556	467085	335540	451467	231316	363687	363254	153485	145226	193299
187200	849638	1126250	913181	803484	1125930	1088540	903201	386239	1398760	888597	640984	524090	1401990	205713	510668	633361	1019630	332644	173052	359901	56719.2	123308	173068	218435	447032	227024	278847	225404	64.8	394132	398228	470506	336360	453017	231532	364786	366776	153852	148913	193053
188400	835391	1082170	876667	772144	1091990	1064910	875708	379534	1352170	853675	629459	506519	1373080	200230	481792	621272	989994	323312	165062	343532	57799.6	123793	175751	219624	452876	230307	282194	230096	51.2	400599	399432	474073	341703	457927	234124	368418	373990	155448	154404	193843
189600	817638	1034900	841794	746673	1057860	1036010	847765	372242	1294360	817117	611838	489407	1361810	195326	454362	605549	956091	311752	150275	327284	58988.8	124466	181216	220557	462129	236988	286930	235526	60.8	410340	401271	479599	350167	465712	238323	372592	382141	157518	161895	196430
190800	802853	986889	811004	720563	1026150	1002470	816563	367188	1227380	778209	583347	472055	1297790	188822	427884	592498	921257	301719	140380	310910	61022	126188	187513	223429	473637	244414	292885	241594	40.8	421138	404451	488224	360678	477381	245127	379526	393508	159977	170829	199537
192000	784988	941469	782300	663678	985598	965205	783575	360859	1156770	737729	547210	455510	1237790	183631	401633	575289	881352	292510	133312	294537	62695.2	130138	195799	229034	489474	255944	298813	249765	51.2	438014	411303	497570	376094	490746	253542	390990	408400	162668	184668	204098
193200	764008	893896	754056	634145	945790	924567	746584	350935	1087430	698454	517063	435122	1169240	178388	375966	559705	843493	284032	132349	280346	64971.2	134398	205705	233562	510776	269371	308722	261410	50	458236	420076	508335	395391	506332	262965	406028	424744	167236	203226	211051
194400	735725	847256	728683	607478	904771	875678	711472	342725	1017260	660648	490788	413262	1095540	172499	353696	540726	804698	276177	137502	266153	67777.6	140580	216856	240652	535109	286270	322405	274540	50	485311	430491	520794	419816	525964	276003	422823	444225	172639	223906	219524
195600	704117	800325	698169	581549	864711	825423	672531	333623	950045	627511	460846	397475	1025310	167110	330471	521708	765265	266810	139074	253575	71563.6	148058	230411	249610	562997	306212	341298	289662	63.6	515355	444635	536191	448732	547782	291986	444051	467124	180174	245923	231838
196800	670790	753542	666552	557295	818554	774030	629950	326006	885110	594827	430341	383591	964218	162526	311274	500227	720718	257605	136750	240616	75809.2	156771	246473	261480	594400	328744	361240	304610	52	551055	462999	551730	481340	575145	310000	467542	490990	185186	269985	247062
198000	636415	708858	632336	533908	783256	723912	589838	317128	826635	558413	401312	365866	908286	157236	292640	477671	678184	248211	133454	228720	80230	167311	267317	275486	630134	353781	384743	321312	64.4	593024	482863	572152	521796	607186	331298	491640	516018	192740	297916	261796
199200	601894	665858	599646	511802	747615	676430	550849	307943	770669	523708	372499	343414	859304	150380	275128	457244	637216	238207	126053	217112	85360	180090	288165	291678	665974	382398	413782	339544	54.8	638526	504228	594874	569743	645823	353556	517717	543559	203414	326248	276137
200400	573016	625784	566804	489674	715815	629562	510332	296809	716835	488139	347437	321535	812923	144373	258256	436053	598146	230228	118130	204931	90128.8	195040	311492	311168	703986	415456	447439	357973	72.0833	688448	530418	620644	622419	688649	378401	545025	577790	212582	352575	294702
201600	544278	583892	536742	469915	682288	585072	474445	287979	663822	457264	321317	302444	767009	137964	241882	415109	561421	222201	115347	194441	94845	210680	335226	334886	745737	457508	485925	377350	53.2	742717	556642	649453	682214	729272	403624	575803	614904	223616	375587	312386
202800	511526	547104	506073	449308	652142	541062	437767	277899	614057	428522	292808	287457	720393	132440	225850	391768	526043	213069	112807	184282	99074.8	227989	362639	363069	786495	499468	528610	396613	47.2	800411	585157	682181	749409	771548	430988	608807	652205	237012	400659	334512
204000	480529	510536	478179	431876	624496	501289	403067	270058	565021	400943	268014	271726	676661	127024	211493	370910	491896	206473	111161	174862	103332	244984	389148	395789	832900	540118	577881	420385	61.2	861132	613731	713116	823764	812135	460055	642078	687074	249790	423928	358251
205200	446423	475414	450590	413897	595565	463721	370757	261209	519221	375251	247670	257624	632066	121672	198150	349687	459906	197542	110347	166128	107948	264748	415292	432621	879115	585095	626413	442257	68	918960	646681	744492	908418	851184	489970	678072	728391	261188	446178	384342
206400	410960	441989	423523	398319	568599	428798	340521	252828	476139	350562	228594	242429	591238	117076	185067	330859	428819	189692	109284	157376	111455	284102	444748	475596	925101	634025	677449	468203	56.6667	974341	681154	777507	1001450	891603	519231	716846	769096	274057	462360	412860
207600	377823	409978	398189	381030	542516	394141	311872	245475	435797	326571	208891	229887	555238	112594	174490	312933	398866	183487	108606	149326	114337	312183	469843	522177	971800	677296	728532	491829	58.4	1033040	716426	810452	1095730	928530	547495	756778	812845	288711	478195	439688
208800	346596	380084	374377	364428	518173	361908	285426	237419	400640	304327	189912	218567	523437	108156	163260	295461	370360	177167	106674	141090	117607	333536	495436	575838	1018510	725420	778018	520125	58	1083820	752168	843025	1187840	960950	575740	798920	854913	303525	494085	464081
210000	319186	353135	351246	348388	497786	330467	260400	231430	368962	285592	176136	205381	490639	103451	153829	278731	343245	170841	102014	135191	121094	355011	521364	631313	1066160	767780	821486	546440	51.6	1132940	788783	876061	1271870	986875	599058	843021	894754	320549	509219	488068
211200	294390	328083	331066	332983	477135	303206	238368	224266	340344	266653	164731	192830	460311	99495.8	145039	261443	319279	165640	96308.4	139386	123638	375242	542253	688714	1115280	804876	857711	570635	56.4	1178660	825049	909190	1348660	1013250	623227	889258	931042	337419	522663	507441
212400	270022	304546	310422	319094	454835	276509	220537	217589	312204	248537	152473	180474	432048	96420.8	136749	246478	294886	160011	92258.4	143386	126159	392218	560292	743375	1164920	834754	892536	591035	55	1213200	865148	936932	1415360	1034280	643309	936192	967885	352032	533107	524740
213600	248498	281861	290314	305886	436876	254366	205966	212138	286610	231595	140770	169963	405024	94188.4	129405	233603	274050	155000	90894.2	144027	128367	409178	576888	798180	1214770	860647	930068	610308	57.2	1244550	902265	970542	1471130	1054700	659641	986874	1003780	373682	543365	538338
214800	228307	262123	273079	294467	418431	235255	190479	205807	264792	218100	129396	159955	380540	91956.7	122870	228729	254922	150593	89440.4	144038	129916	427808	594081	849828	1266170	883948	962070	629868	65.6	1277330	943333	994311	1520480	1070150	678181	1040250	1038940	395577	548824	550498
216000	209360	246057	255358	282404	399086	218991	174816	200029	245031	205195	120686	150181	359246	90700.8	116520	218235	237846	146322	90411.6	143382	132404	444876	610380	895248	1314840	907886	985149	646315	62.4	1303420	978072	1017640	1563000	1085420	692044	1088560	1067760	409988	553859	561170
217200	192787	230539	240186	272653	379392	202962	161753	194228	229008	193816	113285	141372	337946	90843.8	111126	206810	219863	142495	92040.8	140165	133315	459076	618393	935222	1356130	933736	1001760	665011	54.8	1321860	1015360	1041230	1596830	1098630	703259	1133000	1090510	430639	558855	569510
218400	176748	216550	225952	264135	362681	187618	150072	188708	214392	185290	105753	132720	319084	92275.2	107198	195143	204043	139152	91976.8	136931	135211	472667	632598	966804	1397770	953414	1013290	679009	59.2	1336270	1050610	1061600	1615200	1108000	712880	1174880	1107620	445976	559025	574896
219600	163273	205350	213980	257178	350986	174950	140136	183681	201870	177888	99633.2	124500	304518	94040.8	104140	185148	190315	136330	92782	135152	137148	488072	635732	992645	1435190	967197	1022480	692813	56.4	1350960	1085820	1079910	1624310	1113870	718923	1210550	1130690	454155	560518	596257
220800	151535	194695	203765	251897	339318	163886	131673	178892	191589	170287	94144	118288	288798	96990.4	101840	175008	178270	134281	91357.6	135362	138293	499444	640874	1008340	1468750	982415	1031680	704696	66.4	1371710	1119030	1091640	1625770	1118340	723879	1245610	1147740	463082	561381	598080
222000	141988	186095	195262	247951	327104	155252	124531	174992	183661	165704	90646.8	112279	275557	101569	100176	166424	167535	131916	86646	136613	139493	510119	641318	1019240	1497210	993802	1035310	712472	55.8333	1369910	1145730	1102770	1624940	1123770	722853	1274420	1162430	471152	560179	600459
223200	133440	180557	189702	246840	316612	148236	118193	171249	177433	163464	87214.8	107243	264546	107346	99856	158035	157104	130281	80593.6	138729	139964	521637	641549	1022440	1517230	1004190	1038940	717298	55.2	1370000	1166800	1114390	1611340	1126880	724542	1301950	1171390	481152	557798	600613
224400	126168	176171	185310	248745	309122	143488	113999	167434	173112	162243	85567.2	102295	255041	113446	101851	149833	149225	130509	75792.8	142803	134432	529226	635992	1025710	1534510	1009190	1032100	719809	62.0833	1367940	1176490	1121550	1601130	1126430	723344	1316380	1176640	496659	553651	600042
225600	121590	174100	182980	252490	300776	140856	110538	165411	172202	162182	84715.6	99091.3	248639	122547	104580	142835	142442	129991	72683.3	147384	132578	534227	632927	1027810	1542130	1008730	1029220	722541	62.0833	1360410	1180090	1123620	1584580	1124910	719814	1328110	1179590	502041	546105	597933
226800	117282	175221	182177	258818	293771	141463	109523	162894	173445	163649	84745.4	97004.8	243639	130478	108364	138718	137675	130968	72680.8	152880	132340	537101	628038	1025260	1542170	1004250	1023970	720978	60.8	1357570	1180120	1129680	1567380	1119600	712021	1332140	1179880	505445	538677	597538
228000	115176	177278	185063	268059	290319	144240	110066	161332	177350	166469	86130.4	95251.6	242157	138897	114269	135234	134796	132480	75349.2	158429	132024	538864	624157	1016850	1539200	995209	1013920	732143	54.4	1346520	1175400	1130620	1546690	1113070	698181	1336050	1176430	516388	527753	598315
229200	114395	182790	190624	278888	289667	150140	113065	159339	185551	171753	89254.8	96392.8	242322	149613	121781	133499	134514	134460	78029.6	166347	131724	540746	618702	1004540	1530360	980290	1001180	741533	54.4	1323130	1169070	1123280	1523030	1100220	691222	1331380	1165530	520858	515475	592562
230400	115953	194718	199423	293578	289665	160498	117438	159247	197320	180580	94420.4	98674.2	246135	161075	130664	132604	136022	138095	79693.6	175818	131241	534345	612983	992186	1518100	962078	986415	747694	57.6	1304230	1160360	1113200	1498020	1081340	679260	1320030	1152330	515349	502432	586623
231600	119708	208269	212466	311298	294248	174161	125091	159103	214395	191431	101810	103109	253473	172969	141915	133406	141876	142692	79347.2	188405	130086	526694	604040	977851	1502600	941733	968095	736564	59.6	1277250	1146490	1098120	1465660	1065220	663519	1313730	1134660	510378	487041	580176
232800	125868	226214	229486	331586	302824	192481	136313	159760	235284	206696	111381	110281	268404	182563	155275	136333	149771	148456	74317.5	202776	128819	521443	592663	965763	1485870	923796	950257	708498	54	1251310	1134220	1083830	1435800	1053800	648928	1299190	1115180	503962	470363	568860
234000	133701	250375	250144	354906	313624	214855	149977	161432	262459	227614	124087	119888	283095	193710	171068	140662	162001	154440	67713.3	219578	127503	516545	581653	952645	1468390	899816	929355	681241	58.4	1222330	1119380	1067300	1400500	1040070	629116	1280710	1098750	498844	453536	556556
235200	144742	278956	277071	381174	324480	243090	169775	163842	295866	252424	140140	132586	304788	204601	190147	147682	177911	161848	64904	237979	126554	508039	569348	937576	1444680	876252	908994	656470	51.6	1192440	1099100	1045940	1362450	1022590	611205	1260190	1074300	494027	435029	544045
236400	158574	313167	306917	409421	341128	276874	191339	168215	335194	283016	158313	147189	333887	218312	211408	155940	198292	169975	64282.8	257048	124833	495758	555408	914685	1417630	849705	889707	637935	62.9167	1165140	1073170	1028650	1322250	1005030	594593	1235810	1052750	489821	413984	530485
237600	175198	354117	343437	442128	361558	317135	217931	171809	380770	318944	179385	164552	371642	227141	236044	166333	224771	179137	67756.8	279128	123773	483721	536388	891068	1386820	820905	858639	620995	68.4	1130020	1048910	1010040	1276870	985748	577868	1208920	1026950	481940	395461	520268
238800	195222	399542	382448	476119	387116	360818	260673	178876	433612	360528	203978	184215	412690	236664	261626	178016	258392	189351	72962.1	301827	121203	472241	520274	867690	1356300	791826	828632	606360	51.25	1093640	1027120	988580	1226810	965608	559867	1181790	997957	475228	374808	510100
240000	218734	450377	426531	513006	417939	411663	295018	185870	492168	408186	232975	206763	462714	243042	290672	192125	297814	199545	79192	324644	119715	457935	502656	843325	1322770	763632	797983	590324	45.6	1054580	1006130	967199	1173450	942214	541988	1146900	967499	464521	354535	497692
241200	245491	506955	472988	551139	451984	467504	336526	192476	555833	461218	262812	232298	516785	247818	325825	209654	343785	211182	84150	346648	117910	444266	482965	814037	1287890	732382	769762	573980	54.4	1019580	986998	945310	1119630	919531	520696	1111990	937352	453087	334483	484596
242400	275573	567078	520927	591910	490699	524708	382787	201438	627512	515225	296291	258740	576678	253404	362830	229974	396493	221663	86644	370553	115221	428945	465502	786348	1251860	702547	742211	556101	55.2	984347	969643	920451	1068350	896907	501671	1075900	906242	442327	314426	472301
243600	308877	633558	569110	633593	532200	587230	432042	210672	700177	577846	331918	287281	646745	257262	405020	251502	454688	234076	84460.4	394012	112162	415080	444906	754973	1215760	671978	712404	541332	56	948037	951203	894468	1018390	874830	485540	1037910	875744	434688	296042	459240
244800	346015	701081	619622	672776	577600	651152	482480	220065	777595	640566	369004	316415	723364	261115	449170	275890	520309	246256	82531.6	415050	108942	400486	426658	720777	1178990	637575	682731	523730	60	916418	928914	870816	968658	853492	470466	1004110	846224	414948	277930	448523
246000	388421	772908	669810	712938	630670	716242	539245	231508	857942	706352	406629	345620	801872	260644	496788	300717	589706	259497	84535.6	434710	105983	387277	408225	685290	1140510	604750	654478	508057	47.2	884777	907957	849513	919863	834378	456355	970234	814933	397581	261006	437221
247200	433486	848508	720254	752331	687099	782108	600750	244635	939030	774198	443435	375325	885344	261800	543200	328461	664303	272473	90966.7	452382	102916	375202	389744	649821	1104130	574501	628570	494802	56	853214	883609	829200	873282	815280	440258	931706	784101	379460	244779	425658
248400	481184	924004	766912	786832	746686	847511	663626	257110	1019760	839230	480556	403754	973041	260347	590211	356751	739418	284885	101396	465094	100079	361221	370834	617124	1064740	548346	601492	478625	49.6	824569	860098	808457	829649	794889	424332	891546	755862	365272	230675	414630
249600	530233	995390	811673	815996	805359	911772	727143	271349	1101530	904212	519621	430709	1061920	258683	632960	384204	821278	296719	115152	476118	96510.4	348658	352579	583962	1025630	522001	574722	465252	63.2	797783	836241	789210	787603	778803	410509	854637	726034	351472	217004	402698
250800	579785	1063520	854263	842471	869117	973999	795336	285633	1179200	962790	555844	454482	1150370	255140	675783	412717	900190	307606	125097	484387	93179.2	335791	336188	525368	985665	496169	549620	451064	58.3333	770936	811762	770529	748959	761564	398076	821900	697880	341020	205119	390864
252000	627784	1127490	892262	867287	928010	1032780	865541	297430	1253750	1016750	589541	476100	1236290	250480	717710	440092	978314	318185	132311	493673	90388.8	323879	321255	494499	951012	473122	528220	436761	56.8	751114	788579	753419	715933	744699	384715	789360	674106	327875	194407	380166
253200	677836	1183840	929103	888174	983803	1089490	933819	311098	1323940	1064040	618487	495756	1319590	243257	755810	465511	1052570	328839	131895	500741	87579.2	308078	308576	469793	914345	448207	505222	424868	51.2	728869	768598	737384	684272	732269	373869	759216	651131	318528	183769	367004
254400	728984	1234860	966076	907183	1035090	1143310	1002100	324312	1390200	1103970	644993	515678	1398120	236394	789404	490479	1119810	336526	127450	500707	84710.4	294544	296478	446805	880971	427838	484779	412035	56	706132	746871	725039	656558	721016	363343	732736	630684	307526	174193	358043
255600	783150	1278880	994541	925650	1082300	1186130	1065000	340284	1455670	1135770	668959	532671	1466760	229497	820953	518335	1178090	343727	129858	500153	82119.6	281844	286164	425574	852207	408515	466980	402099	66.4	685264	725657	712802	631092	710626	352888	704907	613532	295924	166883	350066
256800	836542	1316570	1019030	934711	1127860	1218930	1127740	349259	1512590	1161740	689720	546310	1530440	223126	844626	545560	1229310	350417	136977	494689	79141.6	269533	276962	405308	825363	391713	451783	392616	54	665516	705363	702292	607378	701281	344417	677668	597581	286854	159814	341799
258000	886054	1345770	1040970	937687	1169360	1246090	1184980	357667	1567700	1177940	706920	556387	1585130	217402	861157	567911	1268750	356432	147105	484388	76884.4	258006	267338	387630	798430	374978	436283	383690	47.2	650835	686522	692106	586608	693815	334980	656241	581275	276958	153526	332416
259200	930141	1364880	1057020	937245	1200330	1264950	1238240	362946	1605460	1185030	720646	566914	1629190	211871	870186	588308	1299130	358788	159827	474553	74236	248318	262035	372430	775637	360780	420462	375359	62	635628	670708	681759	566581	691374	328068	633407	566390	268194	148160	326886
260400	970173	1379660	1072050	940775	1223600	1271480	1286420	370189	1639660	1182070	726812	571878	1660820	205027	875316	607057	1320320	360936	166410	462818	72229.2	241089	256276	356900	757889	348568	407870	368668	55.8333	622182	657976	674345	549214	688316	321397	618018	555470	261882	143210	319457
261600	1004100	1383840	1079010	939253	1236280	1272320	1324970	376215	1662000	1178470	731512	571758	1679130	197831	871208	621640	1327590	360203	167959	451163	70331.3	234247	252091	345032	742220	337652	398810	364041	66.4	611361	644039	670168	534903	684546	316177	603824	545751	254971	140745	314231
262800	1037700	1381940	1084120	928888	1246380	1266550	1347770	379838	1678210	1168820	733512	567680	1684700	192308	861682	633833	1333520	360486	160378	442175	69128	226463	248660	336886	730968	329396	390451	360869	58.8	605828	631375	668098	521008	681578	311614	591660	539421	249616	137875	308740
264000	1067390	1373010	1087470	926787	1247840	1256210	1361210	378649	1681970	1146570	727145	568390	1677320	185919	847558	643173	1325580	359824	153036	431266	67826.4	218925	246192	329519	721998	322315	385463	358508	53.3333	599476	619498	668223	511878	678980	308000	582090	534215	247465	137505	304220
265200	1092760	1355770	1089180	918910	1235120	1237130	1359120	378559	1681120	1122980	719302	567240	1651740	182839	822599	654504	1318730	357777	150107	418712	66757.6	213447	244296	323184	715306	316305	382208	357376	46	598732	610125	666532	505766	679346	305937	574901	529453	246078	138092	300905
266400	1114360	1327970	1086870	909642	1223480	1214280	1353460	377189	1672150	1096140	709663	562312	1621510	176413	800870	663102	1320400	354537	150692	401745	66092.8	210023	243175	319588	709918	314061	379178	357498	53.2	599074	603436	668955	501719	679091	304892	567569	528613	243783	138967	298648
267600	1128330	1298800	1075290	891362	1205690	1188910	1344690	375420	1656960	1066930	697598	555703	1581690	171814	773270	666558	1302060	351050	154492	389145	65568.8	206031	244436	318002	707851	311980	378258	359430	71.6667	601259	597658	672572	500062	680481	306136	563173	530819	242162	140817	297672
268800	1134860	1266170	1063360	875697	1182770	1156660	1323010	369697	1632880	1033500	683369	548297	1537210	167623	745312	669603	1271200	346284	159333	378948	65301.6	204008	245604	315588	708519	311591	377849	362323	55	607383	592714	675182	500342	684164	308548	562907	534865	243502	144276	298180
270000	1135510	1228790	1047860	859829	1158670	1120100	1290330	365832	1601560	1001640	666702	544008	1486480	164130	717888	664631	1227860	342499	161630	369599	65551.7	204354	247380	315215	712315	315435	379636	367643	65.8333	618208	589971	679856	502383	688418	312278	563447	541670	244244	149665	299643
271200	1133340	1187660	1030150	841284	1129890	1079740	1249580	361602	1560380	967368	646245	538245	1424690	159486	686422	660060	1177860	336354	160546	359834	65777.5	204918	250389	315706	720183	320642	381319	372127	56.8	633897	587692	686112	508654	694277	318760	569856	550296	247030	155254	302191
272400	1124490	1146050	1009600	820476	1098950	1038620	1203040	356080	1515380	933188	622204	526614	1362270	156323	654947	650324	1130480	330808	155112	350325	66672.8	207036	255527	317924	733097	329205	383545	379122	62.8	653355	588321	695105	518011	705297	326545	577026	561653	249991	163349	306000
273600	1113550	1099630	985030	797649	1068960	1001160	1173100	349821	1460500	896077	600393	506906	1300670	151619	626508	639023	1076470	323986	145741	340812	67277.2	210274	261514	321275	749825	339078	386356	385244	58.8	677011	592848	704752	530274	718698	336573	587030	576450	253243	172477	311078
274800	1098180	1052510	959284	776094	1036600	960500	1121150	343072	1403180	858063	577974	485636	1236580	148026	596411	624970	1023900	316938	138471	331352	68212.8	214886	268816	326012	767408	352274	394036	395163	59.2	701850	598732	718185	543854	734902	347358	605330	592657	256580	183029	318247
276000	1076360	1002310	926976	756001	1000890	919750	1060170	337033	1340100	821235	555125	467682	1171020	144510	570122	608464	966878	307775	135520	324803	69917.2	222753	279423	331667	788893	368659	403642	405238	58	731409	608588	732858	560872	755333	359160	622230	610739	261138	194689	325870
277200	1045150	954282	892547	737543	962949	877672	1001910	331591	1275450	785554	533759	451734	1111250	141798	543522	587692	912626	301037	134678	313888	70792.1	230472	291452	339932	815762	390860	416498	416702	49.2	765083	620914	750524	583905	775082	373540	651722	632845	267045	208533	335269
278400	1010560	906968	856794	716829	932212	833073	938320	323888	1210000	747910	515563	434944	1054720	139488	518002	566930	859903	293835	134335	303159	72737.6	241343	306104	348537	844690	416077	432094	428045	55.2	805333	635611	770858	609411	797843	388831	675378	657145	274260	225966	345828
279600	972742	863980	819919	697380	897736	791246	881131	318212	1146720	713376	497166	421475	1001610	136326	494390	544813	810910	286040	135802	293333	75373.2	252550	326368	359226	876795	445527	448636	445588	55.4167	847260	652978	788042	637506	826420	407652	705384	686640	283955	242578	356525
280800	929470	821663	784116	677096	867690	748545	822914	311728	1085200	682312	479477	409473	952793	134269	472646	520008	765870	278270	133693	283302	77307.1	266260	348874	371666	915392	480270	469032	462195	50.4	898816	671099	807789	672272	860536	426498	733370	714308	296723	258948	371142
282000	889861	778134	748054	661081	836081	708010	769557	306318	1026600	651990	461877	397775	904909	131771	450930	496533	722378	272386	131301	272991	80161.6	282448	373940	385704	953586	518852	497991	483175	49.2	953718	690491	831414	709343	895832	445671	764803	744730	309559	271762	387428
283200	848909	740254	714467	643995	806630	671837	720483	301993	969755	623438	444674	384766	861523	130269	430046	475765	680752	266274	126968	265384	83172.9	301148	404732	401824	994358	559064	523405	504925	53.75	1013350	711586	855977	753720	934092	464517	797926	775366	325112	285074	404226
284400	811330	704157	683471	626166	777554	633651	671763	296312	913309	597510	427762	369808	822900	128860	409458	455726	642951	259738	120532	258035	86460	322054	437396	421828	1038940	607310	553210	527344	44.1667	1072090	734548	882610	804708	972126	481555	831260	804342	344470	300175	422192
285600	768660	667358	653496	608450	752780	598216	630105	290730	858422	573079	411864	353865	788114	127372	391041	433408	606407	253476	114768	249579	89518	345612	476407	446471	1083940	656356	583648	551505	47.2	1128260	757152	905746	858843	1014190	497800	869134	833354	366186	315105	439221
286800	728614	636425	625961	591265	725180	565161	588538	285608	810497	549369	397989	336141	756258	126711	371355	410930	571233	248840	111963	241597	92369.6	371638	512980	473650	1134730	706467	618212	577155	59.2	1184650	786178	928188	920838	1053420	514860	908959	861811	389376	329276	458089
288000	685979	604474	596139	575162	702273	537258	547308	281261	766246	527618	383138	318428	729086	125699	352899	391405	538021	245372	110246	233724	95450	397905	549432	503340	1185140	760512	650698	602152	50.4	1243370	814456	950283	985720	1091200	530978	949674	889047	411932	344613	477592
289200	645584	573849	570201	561072	677949	511662	508787	276106	721926	507670	369343	304620	701737	125459	337277	371201	507716	240569	108932	227341	99392	425771	584094	535832	1234960	805948	685496	631449	57.6	1293690	845172	968390	1050830	1127900	544749	992120	918046	436215	358967	502151
290400	606866	546000	543283	548811	658855	485631	474601	272442	680812	491474	355649	290906	677820	125014	321829	353817	479733	236246	109302	219978	103462	458444	617579	570611	1284920	844166	722059	660107	67.5	1343640	875770	991325	1123370	1157080	555413	1031110	945231	459964	375899	529132
291600	570124	519778	518227	537111	639936	464293	444579	268258	641408	476577	342839	278765	654606	125014	308101	335734	452997	233168	108477	213915	106524	491647	645517	611190	1337760	882318	756172	685204	57.9167	1386590	902590	1006160	1191650	1182500	570278	1073960	969226	485292	388947	552251
292800	537033	495207	494846	528229	621736	442802	416603	264631	614529	461736	330973	267364	633707	125912	295523	320088	430236	229716	107765	208453	109350	518560	673852	655679	1391320	916686	790034	705704	60.4	1423920	931795	1021670	1261210	1205780	586066	1121720	995782	508571	402787	570294
294000	502844	472407	472476	517426	603333	420598	391130	261587	579950	447680	320521	256170	613340	126057	283388	302099	407890	227550	105483	204193	112428	543343	695909	700418	1439380	952353	824629	727196	61.2	1454100	958943	1036230	1323220	1225010	599166	1164780	1020820	538436	413363	587429
295200	469872	454980	453273	508062	587453	399651	365671	256754	549447	434603	310570	244836	596110	126967	271850	287272	387950	223672	103238	199238	116420	567183	723942	744259	1490440	985955	853249	744981	54.8	1480020	987339	1050710	1382220	1246700	609724	1206590	1035280	567205	425822	606321
296400	441672	437435	432457	499882	571486	381905	345302	253223	520978	424188	300669	234685	580739	128915	260411	273838	368716	220806	99743.8	196078	119148	591288	741384	785642	1540000	1018700	881599	766242	55.2	1494380	1019120	1060610	1431180	1261410	622950	1248870	1055680	586615	437423	621492
297600	413125	423139	415621	492957	555532	364851	328601	249256	494514	413539	290273	225735	566859	131458	251168	260626	353169	217037	97269.2	192002	121884	612295	755949	827272	1586150	1048400	907290	785911	55.2	1513450	1048620	1071050	1468070	1281190	632488	1290050	1073630	612958	448868	634788
298800	387195	408485	399812	486023	542475	348916	310506	247440	473172	404129	281180	217353	552052	134989	243803	248719	337834	213947	94672.8	190648	124866	632024	766958	861087	1627080	1072860	931947	803706	59.2	1523700	1077070	1074370	1499750	1296240	640948	1328740	1090900	640531	459054	642960
300000	365354	395164	386267	479303	531199	334163	298362	242994	452979	394323	272304	207854	540415	138389	236223	237236	324401	211671	93628.8	190150	126938	646690	782527	883158	1657380	1088230	952847	818587	55.2	1530230	1103820	1075040	1522150	1301990	648605	1358980	1106030	661078	467508	654092
301200	344751	383958	373742	474637	519983	320832	284708	240613	435308	387026	264098	198139	530634	142171	230538	226467	312391	209753	93274.4	188403	130063	662786	787818	901058	1681940	1099620	968818	835430	62	1533710	1130540	1073620	1537840	1307230	656900	1378750	1114640	674590	475628	664754
302400	324783	374950	365152	470057	508678	309194	272140	237971	418621	380475	256845	189714	522594	146516	226024	216558	301328	207252	92869.2	189188	133478	676757	789519	919141	1706030	1106310	981059	849926	53.6	1532120	1157850	1071910	1546920	1312880	664357	1399410	1125570	691178	481275	675806
303600	307158	365539	359976	465783	496470	296339	262231	234656	407653	374064	249790	183228	513750	151056	221546	207671	292366	206536	92552.1	191101	137318	692580	792110	935188	1728930	1112770	989503	861512	51.2	1518310	1181410	1068250	1550970	1315610	664415	1415980	1132890	700456	485455	686678
304800	289925	358494	354609	465268	486730	289100	253463	230392	396076	370079	244136	176598	507614	156001	220306	200058	286474	205178	90876.4	194500	140893	702468	791397	946910	1743390	1119600	997635	874014	57.2	1504890	1203340	1066000	1541390	1310090	665601	1427650	1138780	717425	487318	691369
306000	275484	352386	351733	464681	478603	282586	246458	227220	387805	368987	240550	172518	502138	162008	219790	194543	279372	203940	89106.8	198562	143535	708823	790705	955766	1752420	1122800	998545	880129	59.6	1494310	1222800	1063330	1545280	1303690	667195	1438650	1142440	721611	487346	693869
307200	262612	347647	350883	464566	472558	278509	242009	222888	380908	368531	238220	170151	498714	167879	219965	189178	274184	203031	88170	203024	146103	711330	790364	962465	1755990	1126040	997224	889766	55	1478420	1237420	1057260	1525010	1297760	668022	1441200	1141790	722667	485754	704559
308400	252590	344542	351847	466678	469464	277948	239734	219258	377359	369816	237261	169702	497848	173928	221636	185124	270544	203039	87144.4	209086	147785	712475	789435	959858	1750490	1125560	994985	893894	49.5833	1458380	1252800	1048850	1511870	1292210	663308	1443160	1137620	722182	482068	703568
309600	245046	343242	357262	471920	469746	279086	242301	216273	379342	375784	237354	170440	498540	180306	227078	181249	268787	203430	84971.6	217594	149963	709727	788632	951960	1738510	1119390	990206	895111	50.4	1437180	1264070	1041850	1501600	1277520	660074	1438670	1131010	721419	476351	699105
310800	240140	343359	365316	478163	470440	283177	246976	213573	385868	384185	239256	173313	501908	185841	233956	179116	270439	203596	83488	226501	152644	705578	786214	944424	1720600	1108400	981568	896686	54.4	1404920	1271810	1033160	1483050	1265440	655534	1430820	1124580	714635	468365	697607
312000	235727	346077	377211	485888	475275	291486	253265	210295	393191	396774	244258	177812	508543	190955	242588	178148	276080	203820	82887.6	237439	153380	697984	780645	936634	1696040	1098010	971317	896668	61.2	1382960	1279510	1020300	1465680	1249890	648041	1417260	1115960	714082	460101	690342
313200	233686	351561	391050	496287	481766	303123	261194	207401	405958	412171	251190	183485	516044	196311	254106	178913	283880	205421	82141.6	248878	154390	688584	769589	928003	1667810	1081670	962959	889648	55.6	1357710	1281960	1011380	1445630	1232870	639439	1396080	1102650	705067	449894	686048
314400	233922	361530	408198	508106	494456	317080	272998	204101	421684	429910	260384	192808	526187	201528	268323	180998	295558	207110	81115	271977	155156	680507	758636	921369	1639690	1064640	948963	881947	45.8333	1325170	1281040	1000910	1415810	1217530	633126	1376330	1089570	701690	438079	682901
315600	236749	374379	430018	522089	508333	335988	289038	202862	443732	450280	273195	203479	541068	206298	283678	184999	311624	209240	80554.8	289405	155753	670660	746890	912343	1605960	1040170	936244	873367	58.4	1293220	1279220	988226	1387790	1196560	625383	1352340	1073900	692158	424194	682941
316800	242647	391964	455752	539574	524088	355103	309526	201187	469744	477874	289637	216406	560113	209898	302957	190966	331962	211481	79065.4	306858	156092	656431	737089	894995	1567680	1010880	920781	864750	47.2	1263090	1274170	974752	1351020	1176960	615606	1328350	1059740	685184	408001	677884
318000	253185	413643	487336	558256	541770	378585	334204	200568	500766	508114	308236	232474	580929	212001	324719	199616	357394	215667	78870.4	328410	155338	638302	722080	877790	1530470	989412	903458	851252	47.6	1228810	1266330	963476	1316990	1156300	603095	1306700	1043230	670272	392953	665189
319200	266420	439992	518749	580226	565956	406488	361987	199924	535170	543028	331388	250261	607290	213384	349085	209968	388053	219495	78004.6	348950	155296	620268	703954	858187	1494470	961441	883023	839360	63.2	1195900	1253920	953508	1275240	1137620	592417	1281650	1023020	655581	378620	653078
320400	282213	469238	551740	601735	595354	437677	394328	201549	573179	580776	357345	270206	636918	214825	376298	221864	424655	224687	76949.2	366486	154182	600406	685011	840062	1452680	932376	862681	827274	55.6	1161030	1236880	941680	1231060	1114890	581243	1255490	1004030	642839	364801	643409
321600	302101	502522	587853	627963	628103	470314	430847	202765	616994	622319	387615	291675	672294	214574	406320	235029	467998	229638	77043.8	381942	152312	581153	663461	818376	1412800	900661	840325	809168	59.5833	1126220	1220270	928008	1188750	1095990	570738	1223350	985704	630922	349147	633194
322800	325973	543007	623487	656965	666350	507917	473179	205812	664136	667453	420106	314485	710129	214638	441517	251651	518931	235163	78064.4	396300	151645	559004	641348	795019	1369410	866338	819450	792363	53.6	1097070	1199970	917368	1143920	1076460	560311	1194410	966162	622147	333574	621544
324000	354220	586262	662481	688005	706922	549288	522271	211042	716078	714850	454387	338515	753963	212165	476688	271188	575129	241214	79477.2	411427	150156	536420	619154	769912	1332490	834676	795845	773538	41.6	1068420	1177970	906124	1098020	1052370	546785	1168640	948420	612311	317814	606545
325200	385244	633683	701184	722484	753135	592884	575612	214268	771016	766178	490306	362713	799132	209350	517079	290517	635031	248024	81562.4	425194	147880	515807	595346	745178	1293080	799011	772668	756139	60.8	1038350	1156530	895204	1052780	1031320	535512	1138050	931200	595545	302939	593040
326400	420807	685679	736936	759240	799827	636474	634397	218641	829123	820291	527775	387090	846638	206526	560963	311580	697093	256145	83484.6	431986	145724	494156	570407	720208	1254930	766701	750248	737251	57.2	1013620	1134410	879716	1009780	1009850	524723	1108590	911384	576757	289018	577507
327600	460470	739527	774298	793816	852755	685278	698944	225244	888642	872742	566945	410852	897509	203278	608062	334385	766027	264107	85953.3	441966	142742	474386	543024	693129	1217680	733225	727417	717065	61.6	984712	1114090	871218	968021	993122	512170	1082750	891317	564569	274486	563932
328800	502335	796216	812161	832372	902769	731986	771190	232050	946097	924040	606917	434251	949414	198987	654943	359043	833649	271009	88099.6	451178	140327	453053	518809	664802	1177040	701472	705779	699470	55.2	959429	1093400	863251	924790	971468	499985	1051400	875324	547213	261733	549967
330000	547914	856296	848294	868756	960283	777908	846733	238433	1009900	973171	645993	456096	999486	194767	708693	385068	900606	279406	89348.8	455093	136617	436416	495945	637316	1140390	671851	684294	680966	55.8333	935084	1073880	851322	887668	955380	485190	1021340	857568	523248	248928	534468
331200	594183	917678	882445	905052	1013100	823725	921428	245798	1068490	1019500	685062	476286	1053540	191025	763771	410040	975722	287959	90898	457443	133423	418679	471826	610497	1103060	644074	662032	664012	46	913857	1052840	844436	852717	938371	476768	993670	840062	501686	238028	521068
332400	646573	977359	916574	939543	1070090	864142	1006110	254442	1127880	1064180	721326	497179	1109210	187302	822937	435240	1051710	295332	92389.6	459484	129628	402328	449890	584464	1069420	615968	641592	645443	48.4	893158	1032400	838734	817940	921198	471951	964973	824690	483005	227311	510850
333600	700139	1035920	949386	977072	1117660	902734	1087500	263847	1184220	1104620	753963	514924	1159570	182277	874980	464083	1122070	304967	95764.4	462002	125947	384802	429242	559706	1039560	591242	625017	630653	47.9167	877452	1010610	832066	788052	907203	472542	937532	810094	467005	217193	500170
334800	754480	1090940	977222	1012490	1163650	935724	1172530	274270	1241530	1137690	784376	532537	1205130	177626	935905	491680	1192080	313788	99918.4	464437	121930	368541	410416	537547	1010040	565787	606703	614762	52.8	862450	988563	825280	759430	893472	465687	907203	796013	449958	207803	489684
336000	810133	1145960	1003230	1047090	1203980	962118	1262220	283492	1292490	1167260	814165	548398	1245980	172329	991403	518216	1255600	322322	105243	464539	118686	351820	394325	516670	984698	542838	590151	601763	43.2	848073	969593	820604	734180	879104	459898	881310	781444	433892	200159	480093
337200	866577	1194700	1028710	1076560	1238700	986453	1344690	291872	1341910	1190920	838242	560035	1281280	167176	1045550	542981	1318780	329879	109896	460958	114992	338764	380037	496121	959066	521638	575168	588865	59.1667	834485	948636	817690	709947	866118	456538	860404	769924	421957	193286	471679
338400	924428	1236640	1056790	1102890	1268190	1006980	1418070	300875	1386770	1209650	860400	567708	1311000	162949	1097180	566568	1366600	338584	114122	454094	111414	324766	366595	479256	936711	500742	562202	572794	57.6	823621	929411	812810	687425	856170	450750	838028	760032	407187	186592	461319
339600	982026	1271680	1085520	1120670	1291620	1030440	1499720	310652	1425770	1221850	879440	574026	1342260	158733	1133960	590286	1411580	348359	118118	444073	108065	312196	353648	463727	914596	483100	549897	563348	55	813771	910737	808125	667875	847393	443422	815786	752140	394057	180009	452952
340800	1037360	1297610	1110190	1137100	1315230	1041030	1561970	318725	1464020	1231580	893497	580439	1362690	153958	1163520	614544	1442480	357449	119416	433598	104760	299963	344197	447445	896900	470404	539422	556336	53.75	807432	895288	806029	651826	839799	438809	795434	745760	383972	175353	444942
342000	1081740	1320210	1131690	1142670	1324920	1043920	1615670	325890	1494670	1236640	903150	584782	1375470	149614	1186140	635673	1468950	364325	121577	424370	101379	291209	335447	433913	881734	457801	533895	547764	55.6	799559	877275	804991	635173	833478	435307	777496	739063	375267	170270	436618
343200	1130180	1334540	1156490	1147930	1331230	1049120	1670670	333400	1521790	1235890	911737	590920	1379300	145166	1200320	650494	1482090	370123	124015	416380	97984.6	282382	327883	422835	868353	445528	528572	541259	52	794563	861423	803594	623741	828323	431510	764241	735193	364321	168053	432527
344400	1170790	1341390	1177770	1151030	1326860	1043650	1710970	337322	1543950	1232670	916234	594347	1378110	140884	1206680	665880	1489270	376511	126913	406214	95561.3	274513	320388	415050	858740	435577	521483	536671	55.4167	791418	846880	802894	615427	826448	430332	755200	732002	356693	165022	428444
345600	1205750	1341860	1192140	1150100	1327620	1037830	1731250	342816	1560750	1233590	916162	596181	1371430	137323	1208070	681112	1489980	379502	130851	397507	93251.6	267967	315806	408197	850930	428784	517527	530530	48.8	791720	831959	803376	607254	822394	429016	745590	727104	349844	164223	424507
346800	1238690	1340750	1205910	1147940	1313910	1028840	1757240	344198	1569960	1226280	911171	598094	1360510	133584	1208910	694157	1482110	382730	134444	384694	90996.7	262281	309837	402188	846446	422581	515520	529586	53.6	791766	820012	804096	601285	818885	428859	740421	725928	344667	164393	422106
348000	1264450	1329900	1218280	1141970	1299940	1020170	1765480	344937	1571430	1214180	903695	596845	1340040	130646	1196560	706663	1465090	383705	137237	373446	88879.2	257320	306086	397719	846348	418413	514348	527864	55.6	795398	810720	806423	598340	820630	432185	738963	727383	338795	164874	420942
349200	1283900	1314170	1227190	1133740	1279300	1009720	1752300	344130	1566940	1196940	898075	595116	1316340	127778	1177420	717400	1441740	384650	139460	360312	87015.4	253825	303418	393624	846951	415990	516868	527020	53.2	800487	804794	810364	597820	821003	434468	737324	730228	337238	167553	420566
350400	1300770	1293370	1235480	1120510	1257600	997497	1713300	342584	1555770	1176590	886242	592616	1290310	124417	1150250	725888	1410010	382072	139560	345311	85587.2	252956	302547	390901	850510	414779	516968	528954	50.8	808874	797396	811071	598819	824200	437733	740038	734282	335032	170996	421452
351600	1315830	1264650	1236690	1099390	1230490	982828	1671550	339159	1540400	1153140	870878	588476	1260160	121803	1120090	731845	1373090	377810	138002	337400	84692.9	252797	304071	390288	856997	415042	519386	533398	39.2	820003	792621	814172	600934	830926	441756	743600	742585	331770	175773	422458
352800	1320790	1233590	1242000	1077200	1204840	968892	1631220	336450	1516130	1125290	856676	582633	1222600	118572	1085900	735640	1332760	373623	136713	329360	83446.7	253163	305144	389888	866623	418700	522904	539213	53.6	833034	790011	819167	606899	841662	445361	752532	751949	329468	182219	423993
354000	1318440	1193590	1237100	1065550	1174980	951727	1592400	334852	1488330	1094620	837130	577049	1186180	116228	1048660	735192	1292560	368799	136098	318325	82996	256072	308848	391478	881473	424393	527291	546527	55.2	849322	789369	823358	613311	852474	451330	765649	759381	328447	189558	429806
355200	1309960	1151570	1231690	1045880	1141270	931938	1537940	330708	1454310	1062110	820524	570419	1149090	114044	1005460	733993	1249460	362027	134489	307048	82670	259394	314328	394653	898339	432186	532214	555281	44.8	871130	793202	830886	620640	863965	459650	779367	774094	330622	197684	435418
356400	1290990	1108560	1221210	1025670	1109440	909817	1471920	324813	1416300	1029600	798726	560674	1106480	112080	962049	732078	1204020	355889	133826	296285	82621.2	264959	321788	398292	916757	443776	537802	568244	55.8333	895063	797952	840376	630744	880529	470780	796214	788022	332375	206264	442475
357600	1268100	1065660	1205360	1002910	1073920	884495	1403470	317660	1372320	995534	774720	550955	1063830	110871	919959	726905	1155630	348965	134581	283955	82850.4	273012	332289	403135	938107	459286	545622	580847	52.0833	924466	805857	849638	641045	896591	480777	813624	807568	333047	215430	451865
358800	1245990	1020990	1182590	979266	1043230	859340	1333210	310337	1324010	964813	750627	538316	1023960	108959	880126	718419	1105870	343342	133798	271501	84013.2	282848	343013	410751	965743	478420	555349	596885	42.8	956232	815439	860873	656149	916685	493276	833548	828067	337802	227340	460979
360000	1217270	976546	1156250	955579	1012730	831657	1266260	302343	1273330	931515	728322	522689	984459	108343	837306	706328	1058180	336996	133239	261432	84310.4	293781	355279	420671	996184	499903	564804	616187	56	990201	826694	872687	669472	934932	504649	856732	851257	342701	240679	472185
361200	1182440	932830	1127150	928184	975526	805578	1198760	296244	1220450	898782	702464	508267	944443	108732	795762	690881	1009610	329826	131800	250612	85327.1	307694	371745	431336	1031030	524801	575769	637432	54.8	1028810	841661	885080	686887	959632	516271	880368	877075	351526	255482	483357
362400	1142820	889474	1094000	898426	938931	778141	1132620	291890	1167430	865718	675517	493177	909736	107719	754310	671483	959503	321511	130134	240028	86533.2	324936	391663	441337	1064650	551703	589672	662319	48	1066610	859931	901424	705489	985580	527326	907341	902196	361863	268437	496205
363600	1103680	844929	1055990	875013	906317	752360	1063260	287042	1113840	832656	649543	477668	873023	107265	718278	649661	911046	315788	126243	231713	87334.4	343481	413149	453477	1101860	582313	601070	689736	61.2	1109250	883685	914328	729360	1013830	538001	936751	925093	374617	283638	509000
364800	1062560	803700	1014850	850804	879771	725225	997472	281573	1061350	801955	623823	459411	837305	107366	685818	626473	864324	309717	123665	224116	89683.6	366169	438601	466715	1136440	613805	615523	720885	57.6	1149480	905637	930904	754467	1042990	552591	966291	947394	391021	299778	528176
366000	1014840	764267	971522	826065	849330	699741	934085	278236	1010300	771285	598831	444177	806058	106932	651501	603193	819457	313164	120536	218270	91752	390810	468735	486458	1174980	645788	630510	753769	52.5	1197950	932710	946659	783719	1072360	566195	998515	968961	409575	312166	547990
367200	975768	725756	929237	800574	822700	672381	872109	273654	964344	745655	572987	427330	777821	106946	619024	577706	776505	308963	117735	212692	94505.6	419799	499066	509024	1214390	680681	648018	787086	58.8	1245010	958272	964828	815161	1103400	578814	1029060	995163	430070	325375	570660
368400	934331	692798	884908	775046	799783	647241	812420	269580	918985	719056	548220	412156	752289	108183	589430	553219	733828	303090	114153	206968	97615.4	447562	535848	532057	1250830	715503	664438	824634	58.75	1287220	984148	979858	845988	1135170	593752	1064140	1017180	444796	336573	594510
369600	891594	660954	842865	749120	776441	622581	755343	265570	874694	696375	524078	394447	730635	108656	562820	527934	694843	296993	112179	202848	100882	476777	574740	559234	1289030	750411	682103	856907	57.2	1329850	1015290	995097	882705	1162860	609018	1095670	1034140	461835	347942	616289
370800	849359	631692	801784	728564	762727	599042	701918	263595	834172	676116	502124	376333	709478	109869	537850	505549	658293	293548	110568	198275	104463	510034	616180	589341	1319390	785642	699889	893688	58.4	1371880	1044600	1006610	917389	1188720	624159	1128330	1052630	482672	361688	643694
372000	805752	604106	763534	705925	741863	576053	654766	260897	797163	660214	479277	358091	690802	111193	514996	482148	623752	288423	108832	193525	107987	545429	655241	623268	1353070	819402	718355	930805	34.5833	1408410	1073620	1017900	954390	1211100	636771	1160780	1071600	498594	376058	672585
373200	762390	578812	726041	684949	719476	554875	609357	258006	761708	645946	458652	340726	676090	113554	495372	457476	590566	283696	107242	190703	111004	581445	694434	654780	1386230	853760	738840	960008	61.2	1441230	1103490	1025150	992398	1232560	649121	1190540	1082830	516531	388961	704501
374400	717817	556910	693324	667482	697139	535102	570422	256341	730117	632256	438932	327173	665036	115684	475395	435576	559829	280207	105708	189018	113968	615508	735303	694613	1414660	885702	762232	989315	48	1469200	1134710	1034490	1028190	1251770	662899	1219310	1093740	535456	400375	729022
375600	676840	536022	662085	649865	681588	516014	534588	254690	697145	618709	419456	313293	651600	117743	461124	414650	530656	279658	104637	187993	116212	645148	775793	731610	1442190	913820	779905	1017100	62	1493550	1161490	1042200	1064340	1269510	675386	1245980	1103640	553951	409946	759810
376800	639094	516236	634180	637194	670836	498919	501332	255106	669323	608418	403428	300845	641740	119812	446918	394920	505962	276022	102297	187547	118095	676031	805342	770854	1464080	942754	798428	1040820	53.2	1512980	1185090	1046020	1096850	1283260	687921	1270400	1110360	573659	419556	785351
378000	603592	499682	608712	623518	657344	481916	472452	254312	645761	599325	388168	288698	636121	122268	434336	374554	483538	274312	100580	188883	121000	703573	828868	810144	1484140	971323	813850	1063450	46.4	1525670	1209150	1047530	1125480	1295360	700008	1292130	1114230	596522	429835	811274
379200	569473	485905	583185	613086	648013	468388	446637	254550	624125	590996	374934	277553	629640	124694	424691	356759	462828	272248	98126	189720	124027	729960	853627	849664	1498070	996407	830004	1085930	51.6	1535720	1230740	1047410	1149550	1311540	712286	1314300	1117090	620395	439386	830753
380400	538078	472958	559086	601253	635295	456670	424256	253080	604552	586963	363277	267816	626847	126925	415210	340118	445377	271112	97226.3	192378	127375	750865	866624	883860	1515670	1022800	845387	1098090	41.6	1539230	1251250	1050660	1175220	1323400	720062	1330530	1121130	639450	445487	848804
381600	509786	461334	538880	592338	625449	446202	404400	251458	587903	582318	353256	259664	623329	129055	408537	324360	428680	269730	94507.6	195818	130718	772671	883123	915021	1527950	1045310	858538	1111470	54.5833	1536650	1266410	1048350	1194750	1332400	728192	1343680	1124140	658381	448887	863546
382800	485458	450877	523630	586041	618493	436480	387196	251086	572841	581414	344352	249623	624190	131068	404537	310294	414068	266836	91215.2	200350	133794	789426	901438	939215	1537820	1064520	870049	1123020	52.8	1539780	1282070	1043360	1210860	1339150	734998	1350630	1121520	678664	451235	879631
384000	463240	442983	509562	580812	613860	429710	372464	250094	562270	581915	337076	242489	622553	133320	402211	294886	402812	265037	89470.8	205768	137141	799504	909164	966130	1544030	1081720	880558	1130940	51.6	1529050	1295920	1036590	1220190	1345180	741587	1359950	1121650	697942	455486	890772
385200	442263	437094	499366	577636	609627	424297	361072	249832	556141	584688	331116	237931	624256	134891	401996	283933	394291	264425	87750.8	212864	139659	805195	919496	986284	1544380	1094210	889714	1141320	54.1667	1511870	1308730	1029120	1228300	1345040	745958	1364490	1118100	717374	457947	896056
386400	442598	431609	494136	574368	608438	419234	351295	248264	549124	589869	327554	233538	626614	136731	402149	273781	388679	264557	87089.2	219996	143933	809183	927009	1003890	1546310	1101570	897953	1141140	57.6	1501950	1319030	1025510	1229040	1344960	747116	1367680	1111690	731710	458418	902851
387600	428853	428162	490630	572706	611340	417732	343628	248978	546943	595581	325561	230521	630823	138974	404834	264959	384163	266458	86078	228739	147620	808263	929880	1014670	1545160	1105770	901976	1144240	51.6667	1482020	1329250	1020260	1225700	1341540	749812	1370910	1105600	748508	458359	906368
388800	415238	426296	490071	573269	615815	418080	339764	247808	547150	604322	323728	230462	636561	139577	407297	256660	384200	266697	86003.8	237024	151163	808066	930056	1022440	1541400	1104700	904557	1139530	57.5	1462840	1337550	1015050	1218750	1336420	752284	1369490	1098040	754791	458604	908355
390000	403790	424552	493228	571915	621353	418836	338752	246429	549735	614812	326128	232111	645645	141175	412802	250373	384802	265934	86273.3	247732	154296	804775	930908	1029700	1533880	1103950	907055	1134430	49.6	1443970	1347820	1005660	1212010	1326960	750094	1369310	1084760	762861	456698	905373
391200	396128	425818	499189	571867	626890	425570	339966	244934	551372	625409	330766	235579	653317	142935	422506	245596	389726	268423	86864.8	258439	157213	797669	931415	1031510	1522400	1099810	905511	1127900	47.6	1417410	1354810	999401	1201370	1320480	747942	1360630	1073090	771648	455514	896769
392400	390134	426893	510040	573018	634986	433877	344244	245521	560614	639620	338023	241213	660500	142876	433440	243651	398078	271419	86948.4	271916	160161	790174	922515	1030430	1504130	1090720	902838	1122000	66.8	1392340	1363020	989447	1189520	1309890	746270	1354910	1060780	777694	451376	889608
393600	388416	431845	522796	573864	645912	449243	351264	244494	570070	655010	347446	248612	672212	143481	446881	242198	409909	273243	86548.4	286053	162772	783800	911816	1029440	1493710	1080920	901770	1108880	52.4	1362590	1368290	978001	1174780	1294040	742394	1341910	1049670	776917	445572	876758
394800	385699	437117	538060	574556	656876	465530	360076	245541	584128	671290	361278	259619	685194	144128	459941	242015	425274	276505	84688	301298	165024	774330	903912	1023390	1468580	1065820	894892	1100300	52.4	1328280	1371970	965998	1159320	1278170	739106	1324200	1035540	780879	439011	865496
396000	385876	443928	555196	576545	673114	484140	374277	244217	603306	692764	377690	272162	699124	144062	476054	244408	443244	278108	82974.2	317724	167618	759014	890795	1014890	1442380	1049370	888891	1080820	50.8	1298460	1370700	954318	1140710	1259210	733317	1308130	1019510	776755	432819	857553
397200	387868	455396	575908	578242	685458	505128	391076	244645	623920	712863	395370	286868	714288	143933	494686	248014	465663	280140	81683.6	333487	169717	743465	879225	1006590	1415290	1030210	880584	1065860	56.8	1263930	1369860	945791	1123070	1239900	726424	1289230	1005570	774068	424474	844221
398400	391029	467378	596505	582162	707469	526492	412388	245969	646501	732523	416883	303151	731374	144286	515048	253961	494325	283677	80745.2	348870	171477	725316	862890	993544	1388290	1008280	874104	1047510	52.8	1236380	1370550	931612	1101720	1221880	718891	1270480	989147	768104	416048	837871
399600	396583	481918	619528	589432	726905	550007	437666	248598	674398	757272	439907	321470	748753	143937	540147	261115	525450	288374	80244.4	360838	173480	707113	840320	979336	1361280	988106	856160	1024250	63.3333	1201350	1363690	922011	1080390	1201140	713068	1248240	972551	764682	405537	825947
400800	404510	500362	641488	599373	746240	575061	465965	248525	706982	782073	466693	341499	771478	143646	565588	269817	560798	296951	80085.2	372028	174177	690025	822265	963402	1329680	966708	845677	1001850	58.8	1172340	1357470	909322	1057830	1180700	706904	1223830	958382	756351	393298	808883
402000	416969	519534	665996	612260	767444	603324	497627	250772	741838	806912	499221	363040	793607	143411	592790	281997	597998	303432	80748	384588	174816	668584	799003	945658	1301080	945377	835166	980087	62.0833	1141390	1349370	897466	1035040	1158180	698606	1202950	946025	748636	380364	790800
403200	433198	541382	691860	625995	791748	632799	532129	254103	773104	834299	535867	385017	816432	143119	622867	295400	639573	310584	82812	393951	174962	647216	770958	922999	1272110	926874	825266	957208	50.8333	1112330	1337510	884375	1008470	1138710	689994	1181740	932494	739568	368374	777435
404400	449805	565086	718343	643386	817897	662907	572491	256018	809250	862453	574679	408410	848014	141559	654511	312070	683617	316565	83886.8	401583	173563	624390	744410	900698	1241790	904855	812464	931355	45.6	1087110	1320250	874087	986924	1116220	679795	1159330	920088	726146	355936	760610
405600	471135	589644	745083	662056	846805	694009	616128	261186	844781	892218	612537	432258	877316	140903	690934	330904	732236	324312	84910	408710	172105	602800	714510	880358	1213990	881390	802734	906992	46.4	1060220	1301890	863399	956657	1092460	670042	1134960	905564	718759	344156	741610
406800	495023	618008	772766	688408	874145	724819	663998	267328	885495	921066	651098	457800	906852	139280	730625	350810	785482	331990	86700.4	414760	170813	580794	688694	857397	1184650	859308	790491	879758	63.2	1033010	1283960	851783	930451	1069480	660847	1111880	893274	702679	333491	721150
408000	523182	646149	803472	717610	898497	755652	713620	272879	924402	949722	693007	481468	939642	137990	775056	374800	842559	338194	87823.6	422379	168396	558613	657752	833194	1156900	834596	777978	859400	46	1010240	1265900	843108	905717	1048780	650529	1089060	883104	686279	323114	700058
409200	553542	679100	829129	749878	929714	790236	769801	278501	964268	978413	737438	507918	968110	135866	824554	398842	900393	344388	87842.4	425135	165812	535793	631747	807530	1132100	810562	765782	837665	50	988801	1248610	832264	879142	1027130	638572	1064990	871162	665608	311690	681726
410400	588424	710626	858169	784716	957447	823614	831984	286177	1004790	1005450	780569	531538	998170	134044	877290	424867	955516	351418	87682	427719	161745	511101	600913	781885	1106530	787683	752966	813504	54	969722	1232370	825602	853555	1008520	626453	1045030	859002	650089	301364	663145
411600	629818	745772	886549	824323	991338	852752	895826	294585	1046560	1030480	824195	555354	1024950	132680	932461	452709	1011710	358739	87907.1	429598	158111	487810	576028	755310	1081240	764895	740249	793578	50.8	948830	1215830	819913	828163	988806	615854	1024010	849398	636622	290122	643290
412800	671397	779106	912715	863440	1024370	883628	958028	302981	1088360	1054180	868308	578444	1053250	130726	989250	480997	1066520	365916	88682.8	432493	154916	465198	552328	727246	1057860	740740	728866	775866	50.4167	933340	1195170	812628	803699	970204	605074	1004120	842247	617677	279189	627089
414000	718915	813177	937748	902703	1054740	910724	1033280	308315	1127040	1075420	907583	596473	1076760	129358	1047410	510436	1117260	373379	91759.6	430096	150840	441475	527406	702696	1036820	719399	718297	756089	48	918192	1177490	808125	781668	951137	596920	985298	832552	599034	270439	608519
415200	765976	846336	963417	944471	1086920	934920	1106590	315638	1165150	1094430	948776	615669	1098010	127714	1105390	540404	1167270	380334	98032.4	428343	146585	421708	506438	677110	1016060	697531	707560	737579	56.8	905210	1160720	802165	761284	935959	587897	969978	824802	580437	260879	595414
416400	811545	877668	985864	985409	1118130	955994	1175070	323877	1201470	1109660	987283	630502	1121670	125628	1162920	568966	1212180	387608	104460	426582	142021	402701	484964	648426	996570	674976	695587	721939	48.4	890313	1140530	798352	742740	922608	578946	950655	818421	564870	251719	582570
417600	862355	912582	1005140	1020570	1145750	975464	1242530	331418	1233780	1121460	1027430	643905	1136570	124124	1222990	599858	1260210	395189	109815	421224	137175	386012	466069	624798	979610	654918	686552	708475	57.2	879738	1124600	794971	724988	911729	570527	932900	811018	547816	244723	570677
418800	911835	942294	1026520	1057020	1178150	992024	1303450	337407	1268750	1132500	1063990	653419	1149550	122010	1281270	628023	1315340	402729	114520	413128	132276	370391	446746	603937	963479	635371	678792	696765	51.25	870480	1108150	792200	708288	900633	564806	915352	807263	526452	237714	556788
420000	960032	969554	1046310	1089830	1197980	1003660	1366630	342741	1302930	1144430	1096260	663313	1158620	120396	1333520	655652	1358840	410710	116438	407078	128074	357553	432054	583636	949386	618310	669807	683756	52	864036	1091450	788823	694536	893009	557700	902801	800818	507075	232796	545397
421200	1011870	989057	1061810	1118190	1230070	1012480	1424470	347933	1333440	1147580	1124550	672312	1169370	118024	1384690	680123	1399860	415541	117180	402707	122592	344186	417550	565474	935006	601552	666377	673080	58.8	853968	1075520	785975	679696	886660	551548	893258	796035	489937	227516	534869
422400	1058370	1012450	1080640	1141870	1258300	1019430	1481990	350718	1356660	1149860	1155000	678714	1178760	116667	1427160	701133	1433920	421451	118256	399123	117174	334857	404355	551022	924307	586180	660108	665918	57.5	849058	1063070	782666	667980	884418	546932	885336	792376	475894	224043	525479
423600	1104610	1028330	1097130	1157460	1284710	1022860	1530050	358272	1375480	1149970	1174400	685133	1186320	114170	1463890	723886	1466160	426022	120521	396449	112395	326928	393450	535732	913490	575596	654228	658830	49.6	843886	1051990	781126	656436	878044	542443	876910	790263	461910	221748	519123
424800	1151610	1047220	1112520	1170890	1309190	1031260	1570060	366282	1389090	1147600	1192870	690244	1189700	112441	1493240	745015	1494670	429274	124862	393673	107835	319366	382283	524214	904716	562577	649207	654500	54.5833	841005	1041190	781736	646639	874807	539259	872046	785594	447821	220610	510824
426000	1194370	1059370	1124020	1177240	1324480	1031170	1602230	372476	1398730	1141560	1203280	693358	1184500	109972	1517960	765647	1522590	432475	130958	390129	103846	313267	373148	513592	897816	551947	642855	650007	56.4	841430	1031030	781656	640220	870549	536380	866248	785296	437289	220949	503234
427200	1230930	1066660	1132030	1179790	1337230	1026620	1624240	376033	1401180	1134590	1218270	695852	1181220	108371	1533310	781116	1544070	434408	136642	386076	100092	307060	363255	503352	893286	543270	640992	646914	62	843383	1023080	781221	635263	868201	534791	864449	784396	427540	221614	499847
428400	1263630	1073340	1139070	1177320	1342420	1021860	1632230	378750	1402730	1127190	1217170	697065	1174020	106178	1541040	795648	1561330	433956	142165	377652	96800.4	303280	356439	494944	888925	535792	639384	644274	57.6	843275	1014120	781196	631170	866090	534180	862213	784375	418325	224594	496192
429600	1292250	1074680	1145320	1168660	1352900	1014410	1636030	379370	1398420	1114510	1210230	700023	1163770	104914	1534950	809152	1565230	434952	146065	367831	93563.2	300583	349790	488680	889180	531059	639822	644948	50.8	852163	1006610	784127	628922	866462	533925	860060	783633	408930	228292	493684
430800	1313670	1073650	1148460	1155160	1356690	1005420	1618060	375960	1390570	1101820	1201120	699965	1151110	102870	1524660	822504	1566220	431242	147522	360283	90941.6	300772	344404	483852	888772	528163	637878	643155	54.4	857851	999369	784038	629512	869065	534001	858312	786782	400611	233078	491908
432000	1331960	1063280	1147960	1130770	1350080	992442	1599900	371595	1380270	1086470	1187410	698208	1131130	101122	1501990	834385	1567050	429835	147335	352870	88270	301381	341212	481153	893086	526199	639485	644379	54	865690	993025	785523	628219	872173	536498	858308	790423	393388	239299	489642
433200	1343250	1050430	1146000	1111280	1345740	981487	1572520	365676	1368270	1071730	1174240	697466	1115530	99726.8	1473010	845035	1554990	426310	146460	346185	86148	303719	338430	480027	898263	526668	639790	646753	40.8	876729	988048	786635	629097	876847	541790	855373	793572	386718	246750	491091
434400	1345780	1036580	1144030	1088200	1339410	968882	1534330	359994	1347260	1054360	1150750	695301	1092000	98391.6	1443550	856853	1539160	421621	147198	339585	83981.6	306549	338779	478052	905777	529136	639586	649301	50	888808	984089	789460	631790	881804	546013	853989	798617	381271	255033	494154
435600	1343590	1017600	1141880	1060420	1323190	954674	1490920	355476	1330580	1034790	1125600	690880	1071210	96371.7	1410940	867004	1523040	414118	148258	331781	82170.4	311369	338658	476925	915565	533358	640403	655846	47.9167	902825	979703	793079	635586	891510	552167	855570	802533	375845	263731	498324
436800	1336740	998847	1134400	1028400	1310160	932344	1443910	349881	1311970	1011460	1097740	685157	1048320	95082.4	1374270	871144	1499540	406290	151026	323611	80957.6	317679	340128	479214	927938	537502	643639	660420	53.3333	919994	981520	799748	641957	901615	558833	856403	807253	373185	273147	500566
438000	1320640	974897	1128650	997730	1285630	910720	1396440	343694	1291750	990017	1066700	679868	1026570	93552.8	1333990	875692	1474900	398307	153385	315408	79646.3	325074	341310	481510	940036	544756	644512	668155	56	939318	983251	803933	647844	912808	565875	860337	814617	372125	282151	505930
439200	1303570	953099	1118920	968895	1257650	889297	1345780	335914	1268930	968853	1032020	671104	1002670	92226.7	1293960	876704	1443240	391910	154469	307175	78433.6	334678	347016	484423	957048	554790	645306	676351	53.6	959968	986863	810645	656231	926434	573674	866033	823805	371609	292410	509660
440400	1276640	928747	1104260	939664	1232530	868190	1292010	328809	1244240	946447	1000580	662843	978879	90542	1247430	875967	1407850	387325	153537	297558	78209.6	344804	352546	487877	973695	566197	645281	687969	53.3333	981868	993939	816873	665903	946174	581049	874082	836237	372348	303426	516570
441600	1248010	901678	1088730	910024	1207360	847599	1236830	321682	1220790	925673	964224	654569	952312	89912.4	1203870	870221	1366740	378496	151215	287306	78865.6	356530	361795	493401	994055	581367	648952	701121	56.4	1006020	1001210	822776	678235	963283	591369	883739	847305	373918	316721	523165
442800	1214290	874181	1070150	885106	1178710	825938	1182230	315363	1193860	903181	929379	644535	925285	89076.8	1159750	862823	1323330	370957	149524	278397	78903.2	369708	372304	503953	1015810	597943	648882	719392	54	1030820	1013970	833642	689714	984455	605016	896575	858844	375792	327894	532129
444000	1177080	848236	1048420	861032	1150310	806564	1130930	310547	1171480	883507	897731	632413	903254	88412	1117160	852838	1275200	363501	147790	270058	79298.8	385180	388204	515355	1038780	616477	652441	737048	54.8	1055910	1027420	839837	703223	1005900	617216	908504	875372	380018	341606	540389
445200	1139010	818029	1024850	835000	1121990	787098	1084740	307124	1148840	863839	861283	619283	880530	88358.3	1076830	841191	1226320	356469	146346	260849	79863.2	402715	408883	528890	1064640	635642	653315	761918	51.25	1083430	1044030	847957	717189	1028950	630776	920946	894250	384182	355306	551671
446400	1098540	786937	1000940	809696	1087860	767507	1035280	300894	1125560	845088	827067	603835	859490	87978.8	1036310	826785	1178630	347846	145705	252295	81030.8	422692	432995	545835	1088680	657955	660010	787791	56.8	1112190	1064200	857825	732471	1053180	643665	936765	910444	389946	369875	565126
447600	1058400	759578	974393	784899	1054030	747730	987874	295295	1106750	826328	798484	589015	840415	87882	996643	808906	1134210	342901	144764	245868	82898.4	447660	458974	565535	1112950	680590	667497	815890	41.6	1137610	1081290	868568	748848	1077440	660163	952855	923810	395769	383762	581031
448800	1014360	730332	945749	765210	1021160	728445	941794	291110	1086940	811297	762477	571870	822959	87483.6	960448	789834	1085720	336418	142804	241838	84293.6	474092	488081	586809	1135740	703411	674038	846359	47.2	1163700	1102390	877736	767114	1103290	676091	967691	938286	405493	395931	597820
450000	973105	700579	917036	745620	998351	710174	899106	287075	1071170	796752	735567	558247	806047	88363.6	926941	768704	1037570	326430	141092	237804	86320.4	505262	518294	612408	1159740	728310	678145	878710	52.9167	1191640	1129230	888016	787480	1128620	692796	985223	952588	412848	410305	615509
451200	934694	677042	888123	724520	963366	692796	856752	284344	1054540	782671	703528	542885	791935	88513.6	895144	744303	990024	320268	137904	232873	87834.8	538760	552099	639029	1181890	754722	682678	911241	57.5	1215750	1153000	897173	806655	1154980	708616	1003280	964989	425498	428308	637165
452400	893330	652121	860766	707165	937096	675705	814317	280900	1050130	772028	673947	527991	778159	89579.2	867622	718925	941484	314364	135018	227266	90049.6	570180	589235	672253	1201070	778983	685180	939676	58.4	1239540	1179750	905450	827923	1177780	724534	1020570	977802	436448	444456	663609
453600	853681	631255	834760	691167	905766	660658	776310	275862	1036140	762818	643244	509933	766914	90559.6	841058	691735	893849	308654	132528	225857	91699.6	605570	626323	709604	1218110	800812	685410	973816	53.2	1264390	1203910	911067	847262	1200200	741876	1037610	990754	452099	457959	692108
454800	817453	610649	808874	676582	877291	645749	741842	272698	1025880	755652	614862	491398	757588	91319.6	818103	664430	848553	303247	130318	224621	93591.2	639459	664045	747340	1233640	819780	688760	1009700	55.8333	1283070	1226200	918470	868085	1222040	757320	1055370	1000690	466745	473686	720652
456000	782830	591224	783211	661950	851072	631046	711314	270745	1015040	746634	589856	474106	744836	92752	797094	637675	806653	299467	128005	224605	95825.2	676311	699917	792628	1245310	839526	692352	1035580	52.4	1305520	1247250	925777	887172	1241270	772286	1073500	1010380	483724	489762	746803
457200	749540	573930	759150	650196	831934	619305	679988	268696	1009040	739298	565469	456274	733459	93510.4	775907	610922	770152	293558	125719	224186	97602.4	708081	738984	837222	1256240	859634	698229	1063410	53.75	1320130	1269120	931360	905050	1256920	786498	1087490	1018820	500578	505753	773201
458400	716733	558515	737768	640350	807446	607936	650305	267692	1000440	737555	542898	443343	722493	95029.6	756557	582692	736121	290746	123290	226092	100966	738623	768469	882778	1267330	878434	704273	1085100	50.4	1332280	1292800	930530	921839	1270920	802305	1102030	1022290	517828	523570	801912
459600	684799	543077	717317	631982	788186	599784	623439	266193	996946	737179	522025	429015	709699	96708.3	740598	555118	703742	285613	121147	228502	104620	769175	798568	931464	1275470	897680	707438	1104760	56	1344240	1311620	930944	937035	1284490	813956	1111090	1024700	535989	534361	823355
460800	655615	527630	698736	623682	769719	593612	597982	266475	990231	737367	503564	413163	703066	98657.2	725645	527730	671919	282572	119480	233282	108744	794399	827113	979278	1280660	914651	710854	1121780	49.2	1348160	1327050	930445	947076	1291300	822333	1123480	1026140	556058	548751	853740
462000	630013	516666	684859	616807	764561	587336	575224	265200	982226	740260	487320	400941	697305	99904.4	714243	501622	646870	280816	117727	240206	111754	818751	849043	1025890	1283950	932385	714849	1140000	50.8	1353930	1343880	927611	957948	1297170	830006	1130930	1027220	577604	559936	877802
463200	605497	505198	672220	610672	755334	581655	554692	266298	974150	740604	471500	390075	694598	102171	705663	477865	621875	277237	115752	246358	113946	839321	872121	1062820	1287860	946328	717156	1149330	49.2	1356700	1362050	926673	966027	1302670	836890	1138510	1023840	593418	570528	893398
464400	582706	496274	662174	606173	748657	580572	535523	266350	967447	744637	461110	380669	691550	103856	696794	455196	603214	274942	112807	255154	116193	857092	892996	1110350	1290390	960083	718878	1156570	64	1353790	1379290	920670	970708	1305130	838727	1143820	1019690	610394	580468	912431
465600	563504	488345	655853	597966	737964	580676	518733	267180	960767	747469	451490	371128	689738	105699	690482	433626	588273	272827	110518	264118	119978	874964	909584	1139730	1287250	968402	719804	1164730	46.25	1349470	1388560	914365	973568	1306530	844453	1146700	1015770	626793	583973	919948
466800	546634	481723	651593	592234	732265	581380	504362	268498	956971	752080	443237	362940	688920	107523	687178	415821	575586	273107	108382	273121	121620	886114	920444	1163150	1284670	975705	719179	1167020	52.5	1340090	1398140	908318	975902	1310160	848823	1146210	1011550	642074	589465	933109
468000	530624	475198	648672	587282	725169	585409	494189	267865	951499	758440	439463	357215	688327	108670	685114	400683	565355	271535	107498	282754	123556	898104	938497	1179370	1276650	981203	720839	1171410	50.4167	1330860	1404900	902224	977165	1307160	856504	1146820	1005980	658762	591170	945588
469200	516540	469626	648166	581135	726081	590958	486252	269254	949196	767256	438699	352284	692507	110070	683708	387163	560071	272901	106899	292700	125007	907056	946353	1191500	1271070	986950	719513	1169820	52.4	1316690	1415930	895270	974858	1304380	857662	1144600	997543	676812	593316	950295
470400	504372	467538	649210	576030	727868	600850	480578	271140	946091	776052	439668	348960	695008	112175	685482	375922	558446	271796	106863	303984	128566	913433	949948	1197130	1263230	991133	721300	1166300	51.2	1298110	1421570	885919	972660	1298960	859594	1142830	988476	688945	591402	958141
471600	495545	465338	652117	569706	730294	609568	476486	272542	945527	787180	445168	346685	711178	113759	685163	365906	558080	274397	105226	315011	131676	913854	957871	1205530	1254860	992606	720071	1161200	57.2	1279700	1419840	877800	966398	1290350	855483	1140470	982200	700941	589398	961616
472800	486334	463291	655856	565156	739413	623041	478685	272065	945253	798830	449431	347207	726075	115603	690618	358890	560928	275421	104165	327315	135308	911196	951176	1208430	1244700	993638	718663	1155080	51.6	1260200	1419500	868656	958322	1279270	849179	1133630	973111	711563	600934	962900
474000	480938	464691	661982	556936	744153	637173	482910	275434	942669	810803	459097	349306	742581	117331	698569	352548	566840	276430	103218	343810	138767	908290	945470	1211720	1233570	992510	713891	1140370	50.8	1241120	1419200	859212	948827	1267480	843919	1126340	962451	717947	600468	959300
475200	476827	467452	670484	550379	752862	654658	490929	277020	941707	822975	471326	354212	757097	119082	706041	348326	577339	277577	101418	356941	141547	901678	945575	1208200	1219310	986553	710155	1130640	49.6	1219820	1418920	850236	939038	1253960	837839	1117390	951479	723742	591796	952106
476400	475134	470105	681156	544822	759954	674598	504904	279622	944649	835939	485488	361804	774936	119677	716429	348158	589765	281090	99959.6	368123	143630	893508	936168	1204860	1205240	979921	705828	1120330	44.5833	1197040	1418930	840182	925825	1242050	833254	1107520	939138	725883	587031	939679
477600	475541	474410	695179	541908	768230	696356	520860	280998	950105	850167	501691	371483	791857	121558	729279	347900	605288	284880	99320.4	379931	145168	885291	925301	1196340	1186980	973620	699199	1103470	58	1175770	1417790	830506	914376	1227470	825618	1098440	927844	728372	581349	928166
478800	479718	482496	708087	538198	777312	720446	538603	283504	957373	864350	524161	382338	806238	122256	742860	352985	623309	288211	98792.8	389523	146496	872320	907690	1181800	1168800	963520	695088	1087280	58.75	1153300	1417650	819749	902137	1212400	819928	1089740	916012	732003	574708	918186
480000	482626	490942	725922	538225	788438	744058	560588	286016	966105	880450	551456	396724	824701	122552	758854	360675	649562	291597	98228.4	398832	148024	858314	892748	1162440	1146800	953650	692458	1070090	53.3333	1129180	1415920	810269	889252	1193870	811856	1079260	903140	727957	565065	907701
481200	487094	500140	743095	537405	797120	770083	587622	289728	976521	895410	581702	412954	842805	123285	776052	369786	675373	296433	97629.6	406065	149190	839384	875295	1143110	1129940	943921	688550	1054330	57.9167	1106540	1412100	801638	872807	1174250	800789	1069790	890996	723834	554324	895109
482400	494673	509915	760706	540638	804586	797326	615717	289906	987462	911792	614673	431409	861802	123876	793332	383164	702678	300541	98246.7	414327	150669	819708	854313	1121890	1111480	932050	682629	1027050	56.8	1085730	1406730	790120	859115	1155030	789237	1055630	878002	721391	545453	878784
483600	503980	522736	780568	544276	813040	822952	649571	292485	998952	928614	648636	452461	879430	123903	814746	398871	729652	305353	97978.8	422291	151601	798636	829458	1094760	1089910	920272	680161	1004630	50.8333	1062780	1400370	781249	843316	1137480	776736	1043420	867847	719204	532385	865804
484800	516749	536467	806444	553342	827667	845771	684513	296745	1015070	945671	685727	474420	899127	124144	835773	420130	759250	313008	99208.3	431998	150654	778592	805033	1070180	1070320	908321	675795	978740	48.4	1041050	1393170	770428	826992	1115480	766531	1031070	856790	715220	519705	847499
486000	530308	552372	827932	564843	834975	872184	724490	299574	1031460	959607	725252	498440	920851	123986	862021	443322	794071	317254	100051	438037	149942	758106	780205	1044860	1051260	896639	671378	959652	53.2	1022610	1383570	759653	808959	1094820	756319	1016680	845572	706268	506585	828036
487200	548214	570272	852648	578228	848828	893663	771329	301497	1050390	978445	768281	523574	943831	124252	893667	468704	827205	323114	100909	444273	149550	733441	751163	1019850	1034240	883120	668114	935462	56	1003340	1376080	751215	792184	1074650	744324	1002160	833034	698776	496225	807009
488400	566615	586759	878407	596000	862752	918310	817502	305567	1067580	993983	809909	550521	966436	124786	925544	499499	859554	328964	101256	448315	148771	710628	722959	989132	1013600	868222	663637	913028	56.8	985788	1366640	742030	775263	1055310	731526	988790	820638	685962	483820	786590
489600	589575	605770	903801	617371	878316	939462	866770	308463	1088090	1008260	856313	579495	987763	124441	960530	530722	892786	333176	100882	450207	146731	684476	696154	957464	995739	854927	659645	889355	50.8	967316	1352700	732788	759253	1037340	720744	973280	809884	677122	469212	765793
490800	612227	623499	931501	639924	893583	965157	920943	312183	1107690	1023480	903502	607542	1009280	124280	997204	565520	925127	339542	100689	452117	144066	657449	667540	923470	977378	840573	657418	867368	47.6	951916	1341590	726397	743988	1022660	705172	959570	798655	665532	454344	744706
492000	640826	641220	959186	666363	909346	987268	974279	315320	1128130	1036950	951350	635462	1029770	123722	1038760	604065	964808	344268	100950	449749	142951	630345	640962	895056	959279	827512	652903	848506	47.2	935880	1328750	718988	729148	1007430	694916	945581	790570	654892	440679	721170
493200	669190	661595	985538	694464	929986	1009030	1034170	318867	1149990	1050180	999891	662543	1049950	122759	1082270	641390	1002140	350941	101168	449142	140957	602334	613118	874112	941779	814469	649838	825384	50.4	923612	1313510	709969	715697	993846	682702	934290	781100	645621	426177	700078
494400	700896	678568	1012830	723261	950303	1026680	1092180	322752	1169140	1063110	1048120	694030	1069010	122525	1125530	685208	1033610	358298	101735	448944	138773	577894	588165	843473	927078	800276	650030	810319	54	911636	1300760	703989	702352	979223	670591	922333	772898	631928	412709	680891
495600	739076	696988	1040230	755188	972249	1044310	1150260	325453	1188120	1075970	1092920	718092	1084420	121240	1172420	726863	1068180	362132	102954	447302	135724	551870	563919	810845	911810	785877	646040	794032	60.4167	897054	1283090	696939	691018	966270	659323	912347	766662	618497	398010	665396
496800	775120	713472	1063330	787163	1004590	1057710	1203520	330079	1206230	1084340	1138890	743783	1100350	120259	1217350	767694	1098750	368439	104948	444261	133227	528656	540623	780957	898109	773849	644178	774865	53.6	888597	1269530	690602	679048	952714	648636	900521	761275	606036	386115	649048
498000	810496	730232	1084660	816872	1031910	1069990	1252180	333217	1221180	1094390	1187690	769013	1110730	119380	1265290	809072	1133510	377224	106932	440942	129570	507667	519180	752736	884815	758150	644029	759768	55.2	878071	1257790	683938	668531	941319	637886	888168	753300	591823	375443	632829
499200	845840	744314	1108270	845678	1062800	1080110	1297960	333526	1231840	1100640	1228060	794422	1121200	118010	1310580	846414	1164400	384051	109429	440527	125693	487004	498216	726162	871129	741641	641879	744957	50.8	871251	1246320	677952	656270	931388	629545	876192	746098	577771	365306	616218
500400	882265	761145	1129520	872614	1099290	1092260	1347850	332610	1246430	1105620	1269970	817876	1126200	116214	1352420	892496	1198630	389899	112070	437841	122044	468624	479576	699440	858276	726163	639349	731623	55.8333	864787	1234160	671758	645294	923150	621603	867467	738802	563475	356108	602326
501600	920647	772592	1149470	898888	1130560	1102430	1387060	334365	1253980	1109290	1308150	832606	1136510	115075	1391560	931782	1230220	395189	113763	434816	117640	453893	461218	672400	845715	713556	638174	719348	51.25	859870	1220140	668094	635140	915662	611874	860372	733584	551623	346262	585571
502800	956082	786906	1170070	925053	1160320	1112470	1423630	337021	1258950	1110380	1339660	855802	1144280	113398	1439980	973026	1255440	403002	115491	429586	114212	441142	445464	648445	834896	702184	637700	709016	45	856696	1209240	665475	626544	907154	604282	853810	729011	539647	337998	571671
504000	992571	793507	1185870	947362	1188560	1118430	1453620	338188	1260750	1109890	1366540	866583	1147090	111792	1473260	1014160	1278560	408179	116931	423642	111134	430279	430782	626108	824337	689970	637180	698020	50.4	855516	1200040	661621	621330	897167	597464	848544	725587	524890	332095	561192
505200	1027640	798626	1197700	959580	1220440	1121840	1478550	338533	1259830	1108200	1388950	881750	1150410	110402	1496840	1049000	1294010	417420	119429	418598	107465	419799	418658	604951	815932	676901	636325	691764	47.2	856105	1190520	657126	614154	889060	591101	842290	722544	512727	327383	551135
506400	1062710	806966	1210410	973693	1246950	1119330	1494510	338660	1256220	1101800	1399000	881423	1151850	108322	1514710	1082440	1315620	421747	122982	417584	104133	410681	406667	586765	808136	667493	636338	685733	63.2	855861	1185750	654711	607776	884730	585219	834732	720110	500816	323767	542668
507600	1094150	811789	1218120	985564	1274160	1116790	1504450	337612	1252760	1096310	1400440	888815	1150410	106957	1530710	1115400	1318470	428342	127468	412134	101069	404462	396376	572078	802255	657731	634914	681264	46.25	856603	1176870	649738	601490	876542	579105	829509	718669	488264	321733	536008
508800	1122850	814898	1225950	989815	1293630	1114370	1501730	336588	1244880	1091070	1400370	893164	1149930	104923	1539750	1146860	1327390	433942	130822	405241	97461.6	399283	388421	556231	796078	647552	633565	677011	50.4	859929	1171740	646300	596382	872596	573953	826568	715897	478576	321980	530406
510000	1146230	818524	1231820	991322	1311800	1109240	1495970	332974	1237260	1079930	1387590	893211	1145110	103111	1549160	1177500	1333050	437068	133230	397952	94155.8	394418	380009	542348	790269	637008	630541	673456	55.2	866385	1163340	643257	592785	869059	568538	823404	713598	466165	322380	526530
511200	1167500	818308	1237410	986318	1325810	1101590	1481920	331894	1227250	1069270	1373530	894062	1139420	101259	1546890	1198380	1338260	439031	135037	389148	91639.2	392671	373543	531512	785829	628907	628816	673373	52	874150	1154360	641326	589122	867643	566593	821127	711902	456902	324708	522229
512400	1181790	816961	1239680	978293	1331750	1094100	1459810	330244	1215730	1059320	1354200	886134	1128800	99842.8	1539420	1222220	1325190	441013	137746	380398	88459.6	391384	368458	522010	782704	621254	624480	671419	46.8	883031	1147710	639348	587598	867022	564254	820333	706853	448999	327593	518166
513600	1191720	817230	1241790	972422	1335910	1081160	1435710	327779	1203680	1048660	1337050	884795	1118740	98555.6	1525440	1244360	1318460	441293	138942	372949	86643.6	390535	365367	511920	779638	614145	622714	670185	48	893961	1140800	637879	587064	868650	564053	821097	704892	441890	331690	514753
514800	1195920	810296	1240850	962078	1336850	1067620	1408340	322882	1190400	1039340	1310070	877966	1106790	97000	1508040	1263870	1305790	441649	141422	364838	84344.8	392711	362057	505770	777264	609915	620620	670758	50	901319	1135940	635816	587145	869425	563742	818044	704116	434780	337790	514267
516000	1197870	803667	1235650	949001	1337670	1052600	1378590	319556	1177090	1029690	1282410	867646	1094750	95199.2	1482780	1281020	1288340	443248	144606	355520	82713.2	397179	360743	500856	777056	606333	618367	672854	57.5	910749	1128980	633424	586401	872398	564767	820728	706000	428910	346063	514279
517200	1193280	797788	1231240	933393	1326180	1035510	1343050	313818	1162910	1023290	1256070	856699	1083990	93765.4	1455410	1291350	1265930	441650	147486	348382	81087.2	400952	360368	498740	780667	604750	615322	677287	53.6	926073	1124020	631638	587013	878300	565627	818997	707562	422913	354405	514002
518400	1187040	789261	1224380	918287	1314330	1019680	1305600	309951	1146810	1013590	1225480	847634	1070960	92872	1424580	1292270	1247460	438294	150028	342572	80010	407093	362793	496058	782338	603894	614872	682153	54	938108	1121760	628989	588929	884540	569906	818235	709707	419162	363980	514297
519600	1172410	782365	1218320	901844	1301920	1003070	1270720	305161	1129690	1001380	1193270	839348	1057950	90992.9	1392050	1287180	1229560	436296	152140	336996	78921.7	413421	366322	495690	785496	604284	610233	688287	66	952794	1120210	628382	590856	894142	574971	821422	710974	415076	374412	515943
520800	1160740	769499	1213670	881065	1284770	985321	1232980	301368	1115670	994600	1156230	827938	1043750	89761.6	1360530	1283100	1207100	432967	153467	329454	77919.6	420850	373428	495662	790834	603949	607822	696872	49.5833	967729	1121030	628242	595455	905180	579468	823899	712272	413974	383833	519561
522000	1143680	758359	1205630	860810	1258940	969882	1196360	297838	1099680	984100	1120400	819498	1025970	88707.1	1327980	1262810	1185690	427741	153914	323194	77443.2	431051	380606	497136	794802	605156	603923	707406	43.6	982467	1122460	628825	602859	915702	584670	826361	716121	412802	392637	522708
523200	1122590	746984	1208400	840222	1229470	951916	1158110	294097	1081040	973906	1081270	808383	1011520	87886.4	1296240	1247670	1159670	423541	152724	314736	77092	442365	388039	501497	804285	607272	602305	718218	50.8	994225	1125140	632396	608804	924446	592280	830217	720678	411100	405274	525845
524400	1100970	735959	1196370	819564	1201580	931229	1121420	288620	1061750	967274	1043340	796420	995712	87068	1263300	1228360	1127820	420656	151864	308401	77360	455007	400399	508661	812744	612467	602283	730340	54	1007670	1129970	631675	613672	932441	600223	832671	728576	411925	418162	530768
525600	1075070	724158	1186150	802400	1172050	909276	1084270	284424	1043900	961740	1005410	782241	980392	86685	1234120	1207850	1096350	416888	151497	301530	77761.7	471229	414820	518718	825377	619403	603023	744152	52.4	1018830	1135670	633155	618676	941045	608106	837923	735735	412930	431761	537657
526800	1050840	712665	1176810	784162	1146250	890838	1049090	279158	1024740	958224	968665	767015	966244	86033.8	1206110	1187690	1066010	411310	151681	296095	78300	488174	432466	529948	834404	624699	602280	761098	51.2	1027970	1141070	635450	624204	950914	619265	843302	744514	415399	443658	544154
528000	1024320	697488	1165010	765232	1110870	873118	1015450	275544	1004460	955770	934306	749743	951176	85343.8	1175460	1165580	1032870	404128	152109	291384	78925.8	509222	454510	545233	846760	630000	600162	780630	48.4	1040780	1147680	636561	630341	960478	627588	849192	750981	421294	457124	551373
529200	999922	685451	1153670	748922	1083180	853174	982004	273749	985400	951266	898830	735588	935164	84266.3	1145840	1136520	1004700	397343	152711	287778	79693.2	532296	477929	563894	857686	638237	596842	802025	45	1051490	1156610	638442	637216	971473	637034	856513	758359	422815	471545	560221
530400	971740	674146	1141670	730293	1048960	837512	952921	270911	965645	948644	862305	721286	920461	84408	1119460	1101480	974486	391032	153160	285666	79900	556317	501277	587490	867316	644943	595660	824513	48.4	1062930	1167510	640726	646700	982321	646272	864727	770196	426777	487154	571825
531600	945355	660913	1130260	711682	1010160	819423	923232	267143	946407	948129	830333	705130	906049	84070	1096430	1060230	939446	387084	152350	283357	81194.2	583486	529693	615769	878050	654182	594896	848508	54.8	1073570	1178860	645760	655648	992336	656486	873736	778119	430134	503402	585086
532800	918954	646946	1114390	694659	980150	804043	897030	263820	927690	949318	797701	689958	893804	84328.8	1076220	1020290	906914	380545	149771	282287	82025.2	613085	563719	646625	887734	666058	596509	871986	50	1081450	1191540	649914	665012	1000550	665079	882332	789272	436696	521030	597919
534000	892323	634153	1100130	680702	948628	789854	869350	261599	908785	953250	766767	673198	882719	84288.4	1054940	978624	874394	375901	146788	283258	83920.4	642672	592404	686710	898188	679505	598453	900044	50.4167	1088860	1204010	654535	672598	1009570	672335	892380	798890	442911	538619	613058
535200	867970	623156	1085870	664831	918988	774000	842137	259304	893161	959928	738825	659691	871779	84683.2	1039430	939400	842207	369848	143009	285173	85818.8	674352	625105	724514	905947	693388	598725	924835	56.8	1096340	1218560	655717	679304	1019090	680805	902300	808702	449408	558107	630363
536400	842264	610964	1070660	650625	891074	758651	816758	256075	876818	964064	711680	643137	864327	85311.2	1023420	903704	813859	365294	140945	288866	88077.2	706222	654896	768611	915037	707350	597889	946364	55.6	1101440	1232850	657268	686628	1023440	685998	908665	817848	456813	576645	645073
537600	817003	599567	1055720	637282	866590	747644	790853	254635	862043	968516	687059	625776	853520	85424	1007880	867696	786704	361765	137825	290807	90038	736150	681512	810398	922609	719221	596088	968455	56.4	1107210	1251170	659881	694220	1029430	690797	917703	824706	464242	595924	663342
538800	792217	589719	1044290	624632	845283	737218	769584	253221	845642	973814	665370	608700	844071	86176.8	997145	831382	762196	357196	136381	295283	92257.6	768994	712583	856920	926334	731216	595052	992873	58	1113760	1266680	661859	696843	1034190	695666	926614	833611	471896	613364	678813
540000	768928	582352	1030640	614112	823510	727892	750003	252422	830876	979554	644530	587391	839482	86845.6	986285	794385	740369	351336	135017	300797	94420.4	800222	738637	900365	930494	745438	593081	1012670	51.6667	1115890	1281720	664384	702164	1039720	697856	934012	842588	480122	630648	694110
541200	746256	573074	1020440	606734	801802	720587	729380	252490	816788	987599	625724	569843	832991	87993.6	975082	758564	721406	348319	134622	306481	97192.1	831282	764081	944441	932056	760490	592232	1032820	50.4167	1119310	1296280	665377	705983	1042570	699573	943115	847445	488381	645239	711924
542400	724544	565416	1007540	595111	780931	713560	709344	252290	804568	994819	609081	554993	828141	89219.6	967876	721949	703744	344033	134052	312578	99454.8	863884	788683	987323	934364	773053	592619	1046810	44.1667	1117480	1307620	666408	709590	1046180	701778	951364	852160	501683	657429	728316
543600	705904	557431	995265	583520	765546	711434	689454	252131	792395	1003620	594828	539542	822827	90258	959160	689160	683844	340007	143540	319081	101083	888338	806841	1025750	934842	788178	590909	1063030	56.4	1117560	1317370	666253	714049	1045150	702998	958558	853717	511470	668062	745106
544800	686900	549010	986188	573866	748745	707892	672546	251758	781550	1014930	581896	524696	820675	91105.2	951666	659102	665673	336502	149529	325425	103319	906065	820902	1063110	934923	801510	591413	1077210	49.2	1113850	1325740	666748	714070	1047320	700170	964261	858553	521994	677572	758672
546000	669245	541989	975741	565746	734667	705040	656906	252372	772422	1027810	574470	510883	818916	92052.8	942724	633689	650981	332306	146403	332370	104435	924114	829982	1097970	933724	816138	589802	1086350	53.6	1109750	1335690	665733	712143	1047200	697491	966580	858649	535196	683627	767980
547200	653108	535785	966622	558409	724115	704024	643036	254345	764485	1036070	568955	498103	816939	93340.4	936933	609689	637821	329986	140921	337561	105971	943066	839323	1131180	930961	828850	587352	1092940	47.2	1104830	1342490	662753	709453	1044440	694458	967105	857231	550298	688483	776406
548400	637061	532232	957187	550763	712163	706319	628222	256460	755046	1044360	566692	489376	818864	95162	932038	587268	629748	327250	139208	345484	107128	960969	846238	1157070	927008	839208	582453	1096970	44	1100150	1347260	659935	707041	1042340	688924	966342	854396	562021	691805	785606
549600	623105	528214	950730	541799	703325	710314	617233	257217	748493	1053240	564481	480972	821276	96305.8	928969	566136	623133	325459	139121	352325	108529	975631	856435	1180320	919783	849013	579848	1098170	44.1667	1094190	1354150	657877	704287	1038330	684355	965417	850204	575999	693380	792970
550800	611940	524469	944420	535254	695624	714493	608658	260059	743102	1058200	566581	473930	824540	97941.3	926376	547272	619290	323725	138324	360454	110005	987964	866432	1197720	912964	855615	576985	1093660	49.6	1087100	1355760	656489	702668	1034300	677056	963108	846676	587236	694179	802693
552000	600006	521481	941070	529500	689730	721522	602556	263044	740429	1065070	568460	468389	826917	98611.6	921898	529704	617181	323416	137899	367870	111795	994600	868294	1211240	906622	859871	574848	1092920	50.8	1076280	1358310	652853	699976	1029570	669014	961475	841763	599811	693894	806282
553200	590656	519747	935036	522903	683537	730248	599304	264822	738429	1074490	572904	465459	831372	100307	917014	514026	617558	325455	137528	377058	113931	996830	867029	1220190	898143	862824	574297	1087570	44.8	1067850	1356910	649039	695812	1026520	661958	957496	835769	610826	692687	814580
554400	582757	518742	929267	517704	678202	738974	600275	267574	738800	1083840	581777	465363	836439	101556	914536	502890	621908	326800	136879	384644	115979	1000070	865583	1221720	889914	865384	571161	1081650	49.2	1056160	1353550	643045	689648	1020160	651645	951765	831164	622348	688429	824038
555600	576589	515456	924534	513710	675763	749609	601535	271546	737249	1093230	593572	467511	843300	103369	915119	495588	626263	327468	135700	391778	118384	995365	860214	1225260	882054	866828	569609	1075790	53.75	1042100	1351190	637232	684558	1011010	644187	945022	822793	630976	681974	833404
556800	570529	513658	921188	511132	672421	760511	606363	274188	738918	1102980	607562	472389	853397	104812	916639	489975	633472	329736	134546	400392	120582	990489	859598	1221810	871020	865824	565736	1067220	55	1031270	1347950	630702	679095	1003220	633415	935928	816453	641108	677700	831255
558000	566108	515716	920729	509399	670702	770451	614633	277049	739670	1110600	621914	478988	864786	106404	921314	487503	646780	331074	132770	407398	121995	983918	848427	1218870	859356	862019	562164	1051560	48	1018280	1341890	625014	672257	994768	624693	925038	806588	649680	668063	825954
559200	563030	519953	920038	509205	671921	783042	625290	279768	740123	1120670	637264	488292	875712	107181	925575	486454	660001	335064	130650	413540	123400	972451	835832	1217930	845896	859544	558160	1043920	55.2	1007420	1336400	617683	663513	981650	612683	914945	797116	654819	661550	818748
560400	561556	523318	920045	508745	674194	796286	641118	283208	743302	1126950	656123	497773	884564	107948	932621	487904	675928	339124	127880	415721	125415	959691	825959	1200490	834660	856556	556248	1031740	51.6667	992289	1329440	611802	657158	969874	604575	906289	787270	662915	652733	814295
561600	561117	528461	922614	509399	671061	809373	659191	286952	748897	1134370	676825	509520	896247	108784	939516	493249	687658	350803	124853	421807	126328	944312	811262	1175630	822824	853112	552270	1014240	55.6	977210	1326310	606088	651003	970124	592398	897749	778432	662079	644415	809780
562800	561664	534143	924847	511423	669457	821210	680653	288394	753568	1141220	702337	522974	908589	109184	948023	502316	700949	360406	121982	425341	127961	923778	794514	1157050	810048	847650	549781	996617	49.6	962916	1316660	598485	643608	957481	579597	886999	770327	666261	633132	804069
564000	564176	538992	928364	515938	672485	834853	706430	290894	759528	1149140	726799	540215	921272	109832	957520	514338	716536	367008	119675	429042	129491	903608	775548	1127780	796462	842616	547804	979053	51.2	945253	1305800	590617	635471	942918	569604	877856	761080	665155	623440	793156
565200	569031	545072	930859	520767	674263	848906	736084	293311	764640	1157660	754096	561178	934443	110452	967228	530443	735308	375126	118760	430010	130587	882834	757222	1091470	782144	837946	545843	961130	50.8	931311	1291890	583708	626854	926560	558002	863908	751567	663399	611300	784229
566400	572343	551128	937761	530052	679290	858118	769362	295153	768530	1166220	783446	583124	947522	111742	979878	550220	753192	381795	117542	426522	130349	859722	737500	1059390	770518	833030	544091	942713	38.8	918694	1284900	574848	618966	914495	546818	847858	741746	662938	597634	774862
567600	578659	559684	942055	538501	685478	867565	806886	296401	772778	1172150	816976	608566	959393	111752	992303	574727	775019	384705	115334	426901	130350	841430	715081	1027300	757094	824816	540646	927030	45.8333	902974	1275000	568001	613098	892422	537528	833692	730852	657633	582030	763848
568800	585934	568171	948663	549077	690424	877474	846386	299521	775369	1181000	849793	633675	975560	112024	1004260	602684	797701	389169	113973	427883	130316	819565	692483	997570	743626	817088	538174	913073	53.2	887655	1265800	561347	607227	868806	526896	821824	721657	653878	568428	748365
570000	596066	576612	956480	560917	702033	888823	890114	301465	779726	1187270	880498	660595	987752	112358	1016920	634532	817332	395554	112017	427504	129224	797298	672595	965604	729030	809336	534994	896958	40.8	876020	1253850	554771	600203	845891	518763	810106	711406	649403	552193	736486
571200	605039	582834	961152	573389	712962	899503	932332	304550	786456	1196210	913549	689187	999976	112538	1030930	668558	846541	402039	110824	425400	129144	772058	647767	934272	715402	803414	533343	871544	44	861742	1242610	548552	593290	825284	508303	796120	702631	644123	536773	721778
572400	618535	592515	966170	586534	732764	909760	976788	305830	790853	1202860	946842	716546	1011260	112668	1043710	705978	867987	410658	111144	423312	128946	748484	626859	903333	702270	796837	529966	853773	52.9167	846876	1228590	541501	587901	808560	500602	784834	690680	637166	521406	708406
573600	632131	599226	969223	601224	747909	917757	1026930	305293	797952	1211140	982523	747150	1020880	112519	1060550	746290	891706	419642	111187	421685	128312	721723	606511	873163	689996	790258	528578	835332	50	832990	1214600	534230	578578	797076	492505	772476	682906	630362	504585	694478
574800	649205	606832	973753	617884	768580	924408	1070860	304901	799741	1220770	1019880	778526	1030330	112250	1078500	790645	912119	422801	110997	423370	127568	698612	586996	843743	680578	783844	525916	819538	58.4	819717	1203410	527671	572701	786694	484954	760847	674019	622314	489579	683613
576000	666290	612492	978637	633856	789191	928662	1111180	304974	801828	1225670	1052770	813552	1039250	112250	1094860	836259	932583	431228	112121	423163	125812	675548	565236	810514	669246	774381	523647	804283	45.4167	808647	1188410	521290	565059	776656	477830	749803	665440	614616	475256	668168
577200	682646	618180	983120	648583	812701	935267	1151850	305566	805937	1229390	1088450	848174	1043430	112480	1113370	883870	955342	436687	113480	422495	123754	653455	542862	780081	655568	766634	519969	788839	51.2	796053	1176570	515040	559414	768406	469942	737808	654558	606241	460409	653366
578400	702325	622624	986959	665919	843100	941050	1190620	304844	808095	1231410	1122220	875708	1048150	111410	1130440	933020	972873	442911	115884	421128	122180	631505	523750	750950	646360	758352	520379	776738	52.0833	786212	1162130	509392	555908	760701	464986	727649	646686	595247	448123	640526
579600	719940	628784	988687	681777	869537	946582	1222460	303260	812765	1232340	1155840	907338	1054550	111261	1145750	977972	991212	447426	117631	420270	119986	609700	505798	722180	634045	749288	518789	763855	45.4167	775997	1153640	504407	550044	754032	459174	718111	641368	588623	435680	629406
580800	738883	633439	990877	695612	897226	948491	1253870	302958	813564	1231270	1183810	936710	1058950	110501	1162660	1025350	1001970	451900	119240	415999	118216	587878	492176	693726	622733	738955	518102	749167	46.8	763787	1136270	498691	546495	747875	453823	708576	635187	578636	425655	617479
582000	759438	636348	987820	709920	931312	952907	1279500	305050	813238	1232010	1208660	963260	1058840	109819	1179340	1071920	1012610	458585	120185	413278	115636	568906	476651	668363	613421	732064	517681	738966	50.8	754148	1122560	492832	540869	740553	448634	697434	629818	568568	414169	605744
583200	778853	643440	985353	723832	962488	954470	1299130	302273	813755	1230900	1232280	991620	1065130	109533	1191590	1120170	1024770	463483	121938	410777	113204	550188	461643	643245	604284	722520	516619	727646	60	748829	1108310	487665	537236	733288	443925	687471	620956	559672	404542	600218
584400	799454	647805	984122	736019	994100	955309	1313670	299682	809555	1229270	1253450	1016530	1069320	108707	1204220	1161200	1037710	466487	124092	406834	111298	533974	448095	620788	594767	713534	516075	718397	61.6	742562	1095390	482516	530847	728845	438808	677472	615864	550193	396680	591398
585600	817428	651355	981804	746001	1020240	953326	1325960	297766	806751	1225340	1284620	1041560	1071160	108394	1214280	1206890	1053020	469353	126410	403147	108000	517573	435377	598758	585040	704451	514970	711046	45.4167	740357	1081250	478053	526632	724166	436883	668678	608535	537611	387409	582073
586800	834735	653873	979814	757897	1045940	949652	1333910	297148	802819	1218480	1289430	1060040	1071230	106779	1222420	1247770	1063410	472480	129256	401598	105470	506060	423095	582186	577029	692269	515799	702723	58.8	739083	1070130	473912	523863	720126	433066	659565	602713	527202	380442	572689
588000	850364	656058	974153	764785	1075420	948200	1335770	293812	799265	1213200	1288060	1076000	1070030	104997	1228800	1282420	1070680	477740	132148	398826	102573	493548	412922	563258	570949	681586	516454	696044	54.8	739365	1055440	470027	520415	718982	430856	652316	595589	517313	375847	564620
589200	865163	659765	967896	768687	1091350	944415	1338410	294561	793698	1207820	1286280	1091700	1068760	104204	1232390	1315320	1079250	479449	134923	398310	101140	482676	404969	547150	563088	672399	517330	690429	53.2	740322	1043130	466592	516555	718115	429350	643349	591161	508838	373521	557005
590400	876432	661243	958912	773296	1104390	938058	1336620	291461	789356	1200710	1279390	1104690	1065280	102306	1231180	1344250	1077020	483408	139071	396758	99088	472795	397694	533852	558301	664135	518524	684495	58	743686	1029810	462494	513910	719880	427578	636905	586738	499832	371422	550005
591600	887019	661808	950520	776669	1114440	932445	1331570	291067	783772	1193130	1273080	1112270	1065690	102384	1227220	1368470	1079750	485460	143544	394352	96682.8	465093	391505	521009	554920	654750	519005	679012	58.3333	747772	1017470	458251	508498	717925	425963	631244	581604	490789	369586	545837
592800	896087	662408	944332	776998	1115540	921411	1323080	289532	778448	1188500	1264800	1121140	1062440	102007	1221050	1393150	1084380	486322	147240	391253	94066.4	460669	386302	510786	549136	646137	519496	676483	48	751952	1007690	455618	505136	716821	424726	623683	578184	483604	369157	540499
594000	901283	662006	935745	777161	1116540	915500	1311960	288080	770627	1180760	1250760	1120950	1059110	101626	1210880	1413570	1096830	487550	150142	386093	92080	454520	382972	499861	545237	637334	518423	673725	58.4	757867	994458	450330	502890	714663	423166	616682	574838	476012	370306	535889
595200	902980	660972	926413	776665	1116360	907154	1299590	286265	761989	1171610	1235150	1122550	1056620	101900	1201570	1429100	1089730	486608	152610	382358	89988	451885	380178	490949	541520	627727	516686	672744	47.9167	765394	984656	446905	499019	713227	423659	610912	573096	468036	372545	532784
596400	900825	658115	920548	774253	1106640	897814	1289200	287273	753843	1161270	1210020	1133350	1052340	102178	1189030	1440540	1085810	488756	155726	379259	88394.6	450309	376952	481220	536189	620071	512155	671610	49.6	771673	975522	443376	496429	714719	424306	604395	569274	461393	374630	528386
597600	899805	657472	911757	770494	1099170	888164	1277000	283091	745165	1152330	1189630	1136100	1045550	101882	1178640	1452100	1082080	488477	158018	375946	86416.4	450255	374555	473885	533330	612560	508834	670564	48	779181	965136	441305	495167	716999	426421	598598	566484	455416	374971	525266
598800	893039	651476	905228	765966	1079830	877419	1271070	282494	737840	1141630	1162110	1131550	1034250	101558	1161880	1456200	1076790	487420	159884	371224	85149.2	452030	376030	469743	530614	607630	506536	669794	50	787485	953297	439039	493562	720925	428454	593748	563741	449526	377847	523044
600000	885028	644560	894263	759580	1065770	864670	1262330	281957	729717	1131740	1132950	1123310	1026980	101057	1145140	1456150	1070700	484878	161616	364944	83943.6	453892	376722	469024	530492	601228	503356	671431	50.8	795262	942794	438110	492392	723726	431252	589206	562820	446676	381948	523564
601200	877636	638839	886155	755681	1043880	849693	1248580	280671	720606	1123770	1105640	1113410	1018860	100298	1129640	1453280	1059940	484180	164370	360638	83045.2	458106	380343	468481	529737	597562	501019	672694	57.2	802039	931766	435255	491299	726523	432522	583598	561005	440663	386676	525060
602400	867276	630660	879413	752172	1023050	837596	1237370	280099	711148	1118200	1077720	1108180	1011700	99885.2	1113230	1443700	1050040	481814	166954	356316	82286.4	462385	384543	468594	532913	593063	497914	677388	49.5833	810442	920928	433325	491004	732266	435830	578989	560739	435677	390433	525387
603600	856804	622673	870545	747554	1002870	825890	1225940	277898	703567	1108430	1050840	1095560	1003510	98600	1096540	1431150	1042020	477912	169942	351405	81403.3	469750	389358	469038	532729	590790	494089	684417	55.2	820328	910946	432971	490280	738071	437168	574876	558383	431102	392311	528477
604800	846008	616439	861396	740164	975726	811846	1215570	276496	693902	1101540	1024720	1087210	992908	98185.6	1079000	1417150	1025940	473167	171589	347962	80445.6	479598	397368	473072	534184	589443	490385	695566	50	830273	902421	433182	490211	744956	440723	569585	558390	428550	397501	529500
606000	831499	610938	852648	735818	948167	797475	1208550	273610	684872	1093100	998650	1077210	984640	96547.9	1061310	1393970	1013600	469748	172243	343961	80196.4	489693	406511	477602	534678	586398	485783	707322	50	839177	892295	433152	491019	752804	443700	565956	558902	426517	405856	534377
607200	819053	603858	842223	731700	917976	784315	1197590	271198	675672	1084910	974045	1065510	974976	95742.1	1044540	1380970	995042	464829	172418	343112	80124.8	500001	419066	486403	537123	586824	480555	718503	59.1667	844874	885454	433722	490484	763351	448592	563941	558426	425194	416388	535500
608400	805851	594392	831841	723615	888736	771105	1188780	268851	666741	1077630	949973	1054010	965070	94311.2	1026010	1357230	980593	461789	172546	340509	79911.2	513251	431623	496383	540263	586692	478072	730508	52.8	850829	874416	433729	491760	775132	452403	560252	559565	424278	423348	540685
609600	792678	587533	820725	717334	864370	757298	1179520	267229	658763	1067720	927105	1039140	955303	93453.6	1008980	1331180	962884	460464	173230	337915	80679.2	527259	447779	511316	544160	586040	475525	741869	61.2	855565	868527	435898	491904	785548	455633	558632	561846	423586	432228	545468
610800	775400	580953	810272	712848	836990	744505	1169730	264634	648745	1062010	903486	1026550	948395	92178.8	995538	1303570	946856	453008	173790	335990	80636.4	539127	461745	526368	547278	588756	472932	754481	49.6	862466	864439	435889	491367	796220	459147	556880	563933	423782	437151	550651
612000	763763	573556	804502	707218	811140	731955	1155770	263497	637994	1055830	881009	1009770	942549	92306.8	979497	1274880	933021	447485	173399	333660	80768.8	560181	475873	544016	552806	589545	469876	770139	55.6	868132	859568	437301	490188	807297	461630	555065	565399	425151	448348	557876
613200	753182	567026	796193	700353	787952	720270	1144640	262078	628336	1048910	860124	993770	933241	91470	964460	1243180	919118	441455	171953	333161	81109.6	576065	492156	563677	556842	592775	467956	787896	46.25	873894	855889	438722	489932	817579	463500	553171	567503	424799	462350	564249
614400	739223	560850	787727	695663	766754	710135	1130630	260244	619854	1042320	842573	978425	925018	90821.3	951698	1214370	905441	438452	171089	333860	82428.4	588907	510106	587554	558887	596209	465498	806138	52.8	881765	853439	441596	491282	828343	463824	551950	569729	426323	476827	568913
615600	725722	554084	779663	692248	744125	699940	1117710	259821	610568	1037590	822790	957122	913412	90582.8	939289	1186450	890136	432848	169703	333119	83109.6	607765	528030	613852	560812	599296	461735	824556	42.9167	884784	851287	444809	491286	838017	464946	552467	571968	428313	488238	575733
616800	715418	545457	768793	687443	720674	689576	1102340	257717	601702	1032440	806652	935092	901160	89555	925440	1154650	875405	426142	168574	333541	84591.3	627068	547511	637135	562866	604604	458731	842900	54.4	890231	850982	448496	490276	846248	466050	551886	576055	430373	499335	582314
618000	703495	539146	758329	684298	701049	680342	1088190	256231	592167	1028840	789220	909954	892806	89169.2	916012	1126340	863995	418863	167078	334692	85532.4	645826	568701	663595	566069	610257	454886	858537	56	892604	851824	452659	489729	853580	466522	552154	578953	433587	512930	589840
619200	691708	532008	747977	681380	688119	672458	1072670	255318	583456	1027250	776523	890000	881568	88845.2	905803	1100530	854496	411368	165832	334374	86756.4	664538	587555	692610	568132	616672	452141	878112	47.0833	896739	850200	455725	486600	857167	465991	554451	582599	435046	527583	598108
620400	678757	526348	736931	676830	668979	666394	1058300	253914	574925	1026260	763132	869966	872886	88724.2	893970	1075900	844285	406071	163433	335686	88376.4	680983	606656	718370	572131	625485	447981	897249	52	898425	852969	458946	483888	861785	465563	555138	585904	438449	541673	607044
621600	666555	520319	725222	676582	654513	660328	1043650	254562	566953	1023940	750350	845922	866817	88358	884559	1050610	831494	399640	161393	336656	90222	697285	623768	747837	575202	633320	445655	914950	51.6	901121	851850	460790	480558	863590	463183	556415	589005	440904	551227	615713
622800	655022	513204	715267	674099	640497	656148	1027530	254907	559378	1023460	740978	826696	862717	88063.2	880133	1024450	824024	393416	159575	337920	90932.4	713834	641811	775877	578374	641395	442595	929891	54	902712	854542	462377	477622	865789	459633	555229	593849	443643	559976	624499
624000	644488	508689	706976	671162	630062	651759	1014010	256358	551956	1021660	731920	803992	859007	87739.2	871087	999348	815667	389826	160009	340723	92511.6	730114	662001	806310	580040	650558	439820	944382	47.2	904203	855511	465033	475457	864752	455504	555593	598769	446399	570455	631370
625200	635078	501832	699042	668259	620680	649936	998282	258807	545947	1019800	726104	785210	857397	87359.2	865748	976550	810466	380129	158168	343414	93400	746384	676540	830409	581011	658499	437598	955717	50.4	905259	856734	468520	473358	868465	452703	556407	600709	448632	579474	639020
626400	625126	497647	690500	664711	613613	648920	984133	259476	540149	1018280	721330	764734	852946	87718.8	860055	951534	805544	375040	156679	346509	94820.8	763910	690455	856369	581799	666374	435558	965878	58	903426	859183	471266	470867	867611	448627	556283	603021	450163	587449	648967
627600	614598	493475	682748	662005	601964	648812	967666	260276	533661	1017220	717195	741957	851179	88410.4	855518	929020	804879	371143	153152	350182	94979.2	778918	702566	881980	580396	676272	432786	975596	59.5833	901914	858332	472656	467963	868424	443726	555428	604870	453717	591713	656294
628800	605512	491296	675192	658228	597202	648570	957570	261425	530035	1014560	714918	722054	851078	88480.8	849629	911577	802289	366234	150366	353242	97151.3	795783	715023	900085	580033	683282	430035	980637	53.2	899142	857665	473714	463551	865698	437020	554076	605476	457846	596924	664656
630000	596956	487609	666743	654485	587750	648664	946198	262225	526014	1015830	713678	704528	852326	88844.8	845817	892718	801488	362958	148637	356612	98555.6	810380	724305	918108	580483	690190	427904	984849	51.25	894786	857719	475946	460386	863106	430319	553664	607272	460016	601133	671152
631200	587577	486203	658815	651672	580745	649910	934947	264789	522833	1015720	714200	685860	856625	89395.6	842124	874235	800165	361009	147392	358568	101061	824858	731112	935338	578279	696800	425228	990954	56.6667	891204	856691	476381	457062	858425	425171	552460	608330	463142	603700	678132
632400	580843	483950	651574	649622	577085	650519	925407	267866	521773	1017200	716907	674933	859237	90000.8	839488	859960	804794	357983	146484	360755	102044	836841	742017	947170	574572	704559	422581	994780	50.8	886816	857740	476213	452546	852493	419097	550044	607227	466658	604880	685457
633600	573691	484523	643585	647961	571404	652553	915478	269574	520620	1016340	721712	664600	860520	90539.2	836456	846917	807053	356947	144586	364373	103895	846204	749844	957472	571124	711018	421995	991806	46	882614	856078	475484	447999	852869	411956	545602	605967	469288	604776	692085
634800	566313	483462	636397	644027	570021	655467	909390	273430	521342	1015260	725787	657124	863106	90754.6	831726	837259	812110	357039	143068	367310	104902	855272	750654	961165	568797	716967	420346	991426	56	876585	855176	474323	443264	845646	405814	540842	604802	475672	605717	696027
636000	558391	483614	631125	641236	566987	656683	903310	277252	520293	1013340	732051	648316	865880	90987.9	827920	829702	819014	358167	141802	368214	106846	861759	751405	964785	562534	721327	419770	987960	53.6	869344	854190	472092	438988	837698	397997	534970	601690	476982	606360	700264
637200	552678	486600	626476	641333	567216	660084	901118	280794	521085	1010800	739048	639867	869132	91418.8	827465	822098	833672	357883	140055	368028	107979	867310	749263	965579	557265	723025	417691	980749	46.4	861552	853477	470118	434231	828701	390513	528810	598009	479102	606054	702002
638400	546631	485626	620068	641768	564195	661730	900207	285543	523268	1011070	746913	635270	874608	91809.2	825602	817624	844249	358492	138542	371848	109056	871559	747333	967293	552377	726336	416551	973396	54.4	853742	851100	469304	432450	818123	383135	521815	593842	482434	601098	705240
639600	543523	485335	616466	642895	565270	663540	900952	289534	523277	1006470	755751	633721	877470	92761.2	824265	812254	859040	359158	136481	371672	109804	869108	741089	958201	546488	727500	415663	965260	54	844771	846656	467320	427456	809351	375437	516857	589448	485570	597308	705150
640800	539156	486971	613137	646609	565608	666211	904526	293038	525964	1004950	766698	631246	878993	93207.6	826119	812888	873473	362040	134826	373118	110920	865298	736224	950879	539191	729292	415284	952990	54.8	834930	841788	464069	422448	798351	369013	508948	583583	485411	592602	705937
642000	537595	488151	610380	649710	564386	668048	907421	296116	529730	1002400	780963	632481	879685	93928.8	827596	813986	888994	366001	133406	374071	111416	858696	725556	941776	533797	730094	413763	942310	58.3333	823873	835964	462358	418909	788093	361430	502369	575248	487717	588267	705166
643200	534984	491226	608301	651490	567592	668068	914532	299832	532670	1000810	795090	639613	882265	94427.2	827498	818035	902615	369171	132163	377051	112184	852747	716938	932101	526642	729629	412820	928556	55	812728	830547	459488	413737	776510	355420	496472	571665	487872	579768	703010
644400	534784	494790	606223	653710	569643	669848	920085	302622	536060	1000350	813185	647734	884667	95469.6	827545	825899	915440	374659	131537	380411	113569	845756	704365	919564	519922	727356	413149	914424	55.6	802033	825009	455253	409384	763376	347280	489771	565078	488116	572028	700671
645600	533527	496509	603152	658190	570447	671903	930297	304456	540006	998599	829387	657569	891978	95807.2	830460	838678	934670	376813	131102	384307	114012	835735	690688	905136	510119	726170	412637	898530	47.2	789466	817908	450525	404767	751612	341246	482923	558221	489445	563245	694717
646800	533532	499084	603919	663185	574404	671151	941605	307937	543063	997888	848123	672234	896818	96140	833250	851599	948933	382761	130265	387444	114338	824982	678498	886891	502568	722980	412274	885238	56.4	777871	812002	447546	400195	739068	335401	476245	550898	488144	554613	692406
648000	535550	502978	604874	670189	580384	673508	950397	310256	545364	997099	869851	686979	904213	96635.2	838517	868940	967792	387992	129349	392758	114826	812734	661884	868590	495239	720201	413547	870518	55.6	766336	806672	443530	395867	725944	330251	469483	543526	488281	544565	688395
649200	536232	505760	607671	675166	586149	673554	962208	310753	549033	998308	890312	703973	913412	97358.4	844763	890664	983546	393577	128581	396632	114916	796444	646242	846687	489008	716928	413534	854536	59.6	754720	800535	438270	392319	713405	325210	462408	535190	487154	535391	682397
650400	539249	508062	608291	680674	593673	673842	974015	312762	549271	996051	911744	723020	922851	97790.8	851558	916396	995663	398539	128553	399062	115152	772471	631826	825807	482931	711843	412844	838250	50	744650	793144	433811	388758	701175	318861	454932	527950	485119	523985	675875
651600	545150	510530	609981	690013	601709	673923	989148	313942	550228	996152	935434	745599	931008	98255.4	858088	944018	1010890	403523	127807	400595	115629	754463	614999	801951	474903	706826	412238	822791	62.9167	733730	787436	428729	384751	690898	314449	448503	519854	483056	512608	669458
652800	550899	514924	613190	697656	610771	672776	1005990	315284	552710	992616	957682	766979	935839	98768.3	867257	975225	1026000	407315	127177	400403	115232	739640	599830	778430	468595	700235	413415	807376	48.75	722420	780758	423642	381124	681793	309720	442551	512485	481378	501763	660672
654000	556564	515581	615331	705449	623724	673544	1020040	314911	552660	992196	978563	790777	942199	98953.2	877016	1007760	1039750	413522	126522	403287	115053	726961	581914	756814	462052	693268	412712	791754	58	712561	773756	419563	378018	671450	305232	435570	505453	477507	490751	652985
655200	566232	518669	619208	710942	636278	673834	1034310	314874	552943	990742	997814	813935	945188	99199.6	884358	1040810	1052180	417540	126252	406488	114689	710467	566461	733307	454836	688723	412674	776017	56.4	702065	767709	415872	375145	661942	301109	429846	498077	474269	480653	644261
656400	572333	521037	622252	719548	650137	673951	1049830	314371	553518	990655	1017880	839130	949336	98898.3	891894	1074400	1063370	422170	126862	407774	114923	692908	552006	708906	447868	681859	412808	760551	56.8	691621	760461	411034	371985	654735	297421	424574	489643	471215	469110	636323
657600	581789	523280	623080	725968	662431	673091	1062640	312963	553401	989177	1038370	863181	951312	99457.6	900998	1108840	1074650	427551	131514	411563	113776	676054	536829	685380	442865	674443	413774	747274	43.2	683826	753542	406641	369233	647400	294957	419752	483753	467698	458547	628388
658800	593488	523326	622710	731272	677879	672472	1073830	311896	553268	987548	1060450	887643	953040	99360	906827	1142690	1085170	431024	135156	415626	112554	662879	523996	662833	436286	668174	414450	732445	40.4167	676084	745630	401779	366360	644388	291851	416171	476865	462359	447475	621327
660000	604649	525398	623671	736807	693325	673866	1083060	312309	552154	983687	1076320	912833	955439	99626	912700	1175830	1093770	434605	139135	420010	112182	648164	508630	640334	432002	660778	414881	717114	50.4	670659	738340	395831	362569	637361	289160	410506	468993	460225	437617	612666
661200	615911	526737	624620	741456	710305	672568	1089200	311071	549569	982416	1091080	936888	958329	99416	918278	1211180	1100370	438009	142136	422137	110553	632913	495686	618699	427993	653722	416186	705849	55.2	664757	730589	390890	360913	629671	286133	405660	462095	454509	428765	606321
662400	628691	529938	625876	747664	722508	670485	1093590	309727	549284	979086	1104460	963147	959888	99231.7	924272	1243000	1106450	439605	144404	423453	109545	617193	481056	596368	423465	647496	416105	695759	53.3333	662387	722184	386142	359883	625070	285400	400301	455386	450094	419768	594438
663600	640438	531064	624975	752056	738070	667705	1096460	309919	545261	971879	1115500	988746	959128	99358.4	928501	1274030	1110990	442084	146322	425589	107687	602752	467458	575995	416752	638286	416912	682835	52.4	658615	714958	382423	356860	621236	282953	394177	448107	444356	412547	586643
664800	652294	533214	625977	755598	755247	663240	1099830	311318	543379	965779	1123640	1008790	956099	99192	931741	1302640	1116740	443242	148569	428112	106083	589096	454150	557885	411285	629711	417458	670603	53.6	654898	706031	379210	356038	615929	282812	388995	441017	439035	405126	579321
666000	663659	534928	626336	756726	766067	659277	1101470	308290	540497	960153	1132120	1029600	953073	99210.4	936096	1327070	1121200	448674	150462	427028	104674	575417	443822	541267	406950	620468	417099	659779	58	652858	699955	375024	354580	611979	282224	385427	434704	434182	398238	574869
667200	675872	534938	624781	755115	776927	656782	1102010	305916	536421	952339	1138070	1046440	949164	98741.2	939570	1349430	1122780	453882	151020	425812	103466	563131	432786	524993	403695	611656	418394	650649	47.0833	651722	692409	371482	353854	607136	280890	381170	429017	426581	392490	567504
668400	684822	535844	623604	753578	786699	652944	1100520	305637	533429	946178	1141300	1060140	946329	98689.2	938168	1370380	1122430	455560	151926	423559	102059	551500	424569	512425	399215	604037	418805	643335	57.2	651159	684200	368826	353202	604345	281820	376568	424320	419931	386366	563917
669600	694857	534874	620029	752874	794778	650889	1096600	305300	530888	940098	1139510	1075010	940328	98714.4	936970	1386360	1121010	458127	154870	420343	99776	541752	415372	500288	396882	595908	419052	635467	43.6	652648	673526	364641	352084	602400	281496	372768	419062	414355	382543	557928
670800	705601	534056	618624	751438	802175	646194	1090560	305688	524933	934546	1133600	1087700	938517	98738	935938	1401950	1114390	460859	158948	418956	98520.8	532021	407819	489424	393584	588602	418338	631549	59.1667	655860	665285	360781	350558	602473	282354	369916	415224	405819	381798	551110
672000	714675	534583	616516	750939	809084	642899	1085990	305642	522198	923374	1127100	1101490	935117	98695.8	931576	1414940	1110120	461879	161037	417232	97007.9	526096	401043	479619	390806	580274	417160	626967	55.2	655110	657900	356858	350794	601406	283380	365203	409785	399076	377762	547172
673200	724844	533630	615686	749430	811665	637199	1077960	309157	518016	915266	1118930	1112810	928019	98406	928926	1425700	1104550	463057	162440	415301	95511.2	517815	395724	471212	389100	572746	416331	623332	52.0833	657907	649401	353724	350438	603472	284004	361139	405317	393588	376061	542025
674400	734285	532756	615418	749244	813982	630595	1069170	311582	513007	907430	1112680	1128150	920827	98412	925677	1434410	1100070	464398	164058	413373	92900.4	509865	392284	465582	386762	564056	413864	620835	60.4	658442	639382	351075	350692	604429	285398	356960	400943	386327	373728	537804
675600	742350	531528	614707	746945	812649	624199	1062080	315502	507364	900387	1104000	1138710	914411	97753.3	921352	1435980	1093880	463006	165539	411228	91622	503773	387478	458949	383182	555294	411900	618520	68.4	661236	631643	348446	350742	606775	287054	352726	396680	381417	372389	533680
676800	748943	532320	613222	744604	806421	618203	1050930	317769	502125	891345	1093890	1145710	907699	97394	916318	1436300	1085610	464222	168100	406920	90469.6	500074	385132	453750	380474	548095	409744	618016	62	663779	625345	345966	351557	609520	288270	348331	392325	375860	372524	531460
678000	754208	532551	612418	741338	802605	611816	1040090	321638	497725	880719	1086530	1149780	898913	96919.2	908520	1430450	1081250	462847	170248	408316	89362.5	497482	381473	449386	379918	540326	407432	616990	62.0833	664019	616637	343533	350469	613262	290564	344790	388675	370550	372914	527460
679200	760526	531034	611044	738072	792892	605877	1030540	324335	492993	873554	1073930	1156460	893715	96093.8	901480	1424250	1074750	462362	172736	405304	88034.6	496791	378186	447388	378083	533214	406891	616944	66.4	667142	608994	342027	351845	618539	291899	341944	385760	366406	371706	523300
680400	763800	526676	609438	736231	783191	599150	1020030	326846	489687	866312	1059010	1162130	885267	96139.6	893840	1417210	1064500	461985	175250	403476	87000	497614	379902	446710	377896	525001	405112	615422	59.2	668705	601325	339340	352933	623560	293583	339475	382168	361312	371648	521070
681600	768034	523149	606817	732061	773353	593545	1008640	330057	485554	857585	1045330	1163870	876420	96227.2	888084	1406920	1057320	461572	177691	402306	85959.6	498336	382236	445638	377828	520606	402810	615262	52.4	669834	595467	337472	354146	628571	296967	336861	380255	356743	371321	518862
682800	772555	521251	604228	729248	765618	586911	999100	332280	480051	853643	1032730	1167880	868624	96198.8	881352	1393630	1046000	462043	181127	399353	85533.6	501500	384199	446109	379578	514358	399870	616959	50.8	670846	587622	335542	353952	634830	297891	334650	377159	352707	372691	515995
684000	775336	516883	602188	725586	755722	580288	987848	334640	475100	847011	1017840	1164650	862194	96444.6	873946	1379050	1042170	460671	183640	398691	84794.4	503434	386252	447754	379834	508490	399338	619527	56	671271	580283	334102	355673	641184	299525	331765	373733	349362	375156	516834
685200	778791	515450	601374	721677	742387	574481	974988	336578	469770	841750	1005550	1158960	854736	96406.4	866606	1359930	1032520	459075	185828	398969	83766.7	506604	389118	451530	380327	503327	395806	623883	57.5	673358	574316	332049	355863	645678	300782	329814	372316	345589	379329	517577
686400	780634	511502	599281	719198	730961	568852	963163	339281	463717	835110	991453	1158410	851246	96445.6	859510	1339470	1025420	456322	187444	399689	83472.4	513248	394336	456063	381357	496290	393310	629031	51.6	675175	569011	331831	356311	651161	301027	328389	370674	342301	380616	517579
687600	780670	506428	600232	715773	717874	562008	952024	341499	459201	826905	976080	1156080	844213	95730.8	852828	1319590	1017260	451870	189008	400947	82671.2	518386	401630	463335	380693	489414	388998	635237	61.6	676732	563575	330753	356997	656430	302172	327308	368904	339015	382436	517216
688800	782842	502273	598586	711560	710367	555838	939528	343638	454996	821868	963978	1149860	837867	95513.2	845804	1295540	1007360	451218	191568	401525	82710.8	523168	407976	470650	382456	482550	386185	640119	50.8	677269	557059	330430	357612	663608	304086	326547	367026	335831	386815	518102
690000	782178	497726	597702	705812	703789	548855	928940	344009	449184	815708	951774	1143240	832835	95296	837744	1273510	998192	446618	193164	400881	82196.8	531480	414325	480814	383392	476118	383128	645459	57.5	676970	553283	330896	357966	669467	305483	326826	365656	334760	392896	519775
691200	782632	492080	596228	697240	694564	544605	917422	343359	445642	812050	940741	1133700	825022	94814.4	830128	1249700	989872	442028	194817	401938	83035.4	538264	424066	492920	384852	470794	379444	653223	50.4	677918	548131	330965	355566	674264	306389	327003	365250	332518	397795	520993
692400	781768	488517	592152	692826	674912	540014	905018	344025	440255	807186	930683	1119800	817677	94364.4	824595	1225590	980682	439055	196774	401480	82593.2	545914	435401	506751	386659	465310	377450	659131	55.6	676711	543510	332023	355769	680788	306383	326484	364495	330216	402846	522707
693600	780903	483340	590432	685962	661423	534157	892900	344782	436772	804162	919618	1104180	813328	94318.3	816858	1200110	968368	434965	200381	397571	82943.6	552553	444442	522265	390366	459644	373496	665935	59.6	676083	538426	331343	354997	684666	306382	328326	364034	329492	405956	525300
694800	777601	478812	586836	680142	647969	529133	879999	346535	431616	801484	908282	1084780	807227	93634.8	810002	1175040	961010	430614	200596	393656	83412.4	560806	456993	538922	393045	454835	370647	673820	51.25	672730	536203	331036	352920	685243	306908	329708	363752	328109	411426	528981
696000	772698	475002	583282	675693	640194	525775	867071	347442	426635	798979	899517	1070560	800328	93078.4	803133	1150210	954888	426080	201588	390311	83684	568774	467738	555228	395714	448779	367604	682661	58.8	669730	534276	331252	350438	686894	306134	330073	362363	326880	420694	531264
697200	769099	471002	581967	668692	632241	522002	854613	348053	422463	795648	891028	1052260	795637	93153.6	797252	1124520	947502	418196	202404	390812	83933.2	578014	480426	573395	397384	445446	363764	690634	53.2	667470	530653	331464	348987	687729	304714	331834	361584	325802	430261	535294
698400	764597	468623	580184	660765	622909	518554	840561	349698	418046	793269	881386	1037100	791368	92467.5	792372	1098530	942217	411773	204048	389746	84832.1	585943	492930	593326	399494	441960	360731	697188	52.4	664462	527303	333126	346314	687730	303524	334229	360832	324606	436469	539608
699600	760075	464678	577809	654468	613432	515693	827608	350055	414448	790298	871892	1017810	784135	92541.6	785130	1073180	934548	405962	203854	388272	84781.6	592870	505839	613771	401257	437004	356375	705617	62	661534	523687	334207	343930	687590	301995	334948	360566	322567	443008	544212
700800	755720	460975	575782	649202	606718	513026	813758	350986	411184	787336	865294	995458	776110	91981.2	779259	1048420	930337	398258	201108	388649	85732.5	604819	519698	633342	402253	434677	353516	713948	48.3333	657995	520892	336261	340925	688232	299710	336088	360520	319980	450069	547868
702000	750498	459199	573286	642461	598690	511231	801306	350985	407215	785176	857945	976572	770270	91936	774072	1025700	926339	392358	199234	388859	85650.4	617838	531432	653238	402599	431248	350170	720218	45.2	655555	518446	338378	337468	687154	297778	338733	360318	318082	458188	553390
703200	744725	456178	573230	635402	591922	509042	789043	350077	402436	783105	850760	954114	763761	91507.1	768174	1000370	925251	387385	198283	388556	87070	634844	542255	672528	403501	428529	348256	726400	54.4	651670	516553	340365	335217	686500	295297	340231	361010	317156	462868	559485
704400	739467	453472	570794	627202	584256	506848	777228	351735	400634	779443	845639	933466	758555	91367.1	760938	978438	920776	379951	196897	389325	87408.4	647154	554354	689901	404519	425402	345331	732860	46	647361	511617	342408	332641	682904	293282	342842	360821	316283	467152	566099
705600	733476	450675	565446	619677	579389	504069	765792	351744	398927	778061	840520	914205	752788	90530.8	756085	957508	918288	375124	196595	387369	89417.6	657937	567758	708636	406068	422335	343616	735167	60	645570	507822	343697	329210	678391	290974	344408	362323	314388	471212	572303
706800	729165	446402	562517	613351	573262	503216	753804	352439	397945	776045	833207	894146	747884	90146	751278	936192	917547	371006	194395	388797	89568.8	669875	579897	725943	405884	420773	340247	739104	59.1667	642011	503479	346155	325962	674323	289154	345535	363994	313620	478194	576944
708000	722818	443730	559273	606524	567071	501156	744172	353079	396566	773564	827780	881066	743743	89936.4	745105	917715	917918	367095	191320	388615	91411.3	684197	587844	740402	407495	420076	338628	741340	50	639056	501256	347588	322152	670135	286802	347382	364200	311304	484439	583600
709200	716421	441948	558328	600059	564835	498609	733786	353874	395568	772747	824302	866553	741011	89996.8	738930	897789	920803	364479	190082	387996	91146	691756	596795	753088	407315	418385	337034	743496	51.2	636001	498256	349678	317755	665579	282678	348079	364878	310695	489470	587052
710400	710278	438781	556539	593835	561077	497998	724032	353800	394511	770627	819261	851996	738278	89140.4	734164	883092	921997	362503	188228	387674	92396.8	699624	604214	760779	407504	417277	336623	744436	45	633062	494522	350344	313282	660434	279872	348885	366441	308638	493498	589552
711600	703436	438078	555650	590292	556916	496844	716785	358512	394074	768305	815142	840129	731938	88565.2	731362	866538	925956	359386	188104	385450	92430.4	710446	613303	772096	407634	416918	335535	744525	61.2	628312	491737	351863	308246	655386	277624	348472	366025	308309	497063	593486
712800	698013	437278	554400	586822	553770	494162	709666	359380	393114	766310	810942	830446	728880	88834.8	726592	852892	934238	358951	187915	384806	94438.8	717780	617368	778276	405987	415910	333825	745246	57.9167	625359	489557	352424	305681	648960	274268	348484	365370	307941	500823	596638
714000	691620	436322	552485	583863	552426	492417	703866	360418	392784	766016	808719	822417	726870	88922	724626	840138	939573	356373	185081	385619	94569.2	729094	622058	782013	405352	415148	333520	741139	53.2	621352	487191	352961	301072	642750	270588	346558	364904	308284	505967	600552
715200	685459	435215	553208	581321	548835	491573	697990	365525	392003	762808	804632	817849	723083	88419.2	722908	831211	947675	356392	182358	385854	95944	735516	624498	787990	404959	414486	332394	739462	60.8	615693	484404	354047	297364	637097	266970	346341	364231	307204	508584	605365
716400	679218	435870	552560	578568	544924	489867	694800	368135	391732	761082	802927	813628	723139	87928	719962	823302	954621	356362	180272	385152	95744.6	744060	626844	788222	402327	414360	332187	736535	64.4	611269	482084	354134	293810	629334	263912	343891	363170	306985	509111	607764
717600	672868	437289	552625	576667	544696	488945	692408	370087	393091	758913	800646	810976	723579	87178.4	718219	818832	962462	356750	178485	384478	96658.8	749382	629338	790685	399246	414923	330956	733136	46	606225	480408	355050	289983	620821	261384	343020	361895	307296	508748	611444
718800	667574	437159	554287	577230	544093	487190	688979	375476	393614	756717	800431	809478	723285	87636.7	716648	813517	970590	359765	178079	385658	96886.8	752817	628702	789024	396227	415180	331988	725468	59.6	601215	478476	355260	286721	613788	258406	340570	360468	306679	509665	611286
720000	661822	435625	555166	576401	543747	486404	687831	378472	394344	753903	801050	809279	723728	87463.6	716667	813805	978172	365788	177101	388012	98192.9	758417	626506	782983	392024	413061	331640	719928	62.4	594810	477917	355327	283418	606037	256712	337764	357781	305715	509566	613537
721200	656554	436501	556492	576029	543076	486037	689483	381179	396354	752733	800348	809970	723522	87395.2	715512	811815	988841	370830	175992	393165	99805.6	761735	625477	778051	387996	412195	330422	712535	62.8	590196	476372	355310	279979	597485	254824	335929	355350	305647	507504	613935
722400	653264	437687	556662	575537	540965	484786	689462	382831	397485	751440	803326	814504	724078	87359.6	715112	813774	998607	377428	174318	397310	101143	764786	620818	770994	384573	411724	328186	706116	72.5	584134	475454	356087	277552	589491	251066	333108	352624	306658	505664	614598
723600	649522	437594	555604	575649	542788	482850	693068	384942	399183	751224	808324	818676	725014	87337.6	716416	819834	1005550	385228	173221	400485	101221	764624	612428	761740	380457	411997	327722	696803	62	577243	473139	355406	275513	582004	247842	330444	349728	305825	503692	615096
724800	646678	438608	555672	576784	543734	481793	694997	388957	399952	751476	813614	825410	725281	87660.8	717402	827410	1014740	392254	173331	403479	102079	764654	602590	752714	377678	410956	325790	688110	58.8	570497	472058	354893	271588	572596	245237	328510	347397	305016	501754	614688
726000	643930	439426	556650	579081	543730	480795	698376	389513	400953	751572	820551	833297	726790	87841.6	717517	835948	1022580	402131	174386	406183	101791	761659	596540	740965	373242	409628	324068	680097	56.4	563056	469119	353674	269714	565470	242961	325259	344348	304397	498221	613741
727200	641402	440765	558195	581006	546880	480279	702175	389200	401790	751715	827142	844733	729174	87920	719144	847112	1027250	407369	173365	409852	102309	758994	589977	730336	369849	408844	322924	670584	58.4	557133	466708	352025	268257	556524	240406	323123	342044	303184	493265	614041
728400	639811	443228	558153	584331	550104	479995	707688	390007	399590	749814	835017	857318	727970	87861.3	719533	861397	1033330	412266	173490	412792	102564	754710	582639	716686	365687	409230	321034	661885	56.8	550360	465640	351213	265158	548892	238053	319500	339086	302272	489894	612855
729600	638435	445270	559489	587438	553423	478852	713425	392384	399311	748123	844688	870095	729493	87703.8	720824	877428	1040090	417063	172691	415922	103355	748453	572576	701954	361494	409155	319654	651304	56.25	544608	462990	348799	263306	542133	235604	315892	335308	301400	483922	611668
730800	638243	446226	557980	592710	557670	479508	717995	395366	398887	748665	852830	886988	730498	87564.6	721549	894186	1043280	420227	172041	419304	103347	741361	562210	685084	358808	408112	319746	641838	49.2	536342	460302	347600	260795	534334	232662	312990	332438	301464	479107	611955
732000	637175	449402	558125	595448	562334	479313	723514	394652	396494	747923	861938	905254	731223	87478.8	724614	912138	1048740	424201	172393	422967	102857	734716	552604	668770	353616	407560	319449	632872	64.4	530086	458331	344641	258818	526944	230270	309978	328570	299594	472786	608393
733200	637619	451629	557623	600549	569081	479648	728143	394578	395931	749922	872551	921406	733432	87515.2	725754	930774	1050280	426987	172387	425728	102973	726876	543522	652449	349169	406106	318432	622900	58.4	524639	456198	342865	257330	520005	228794	305511	325008	298413	465499	605290
734400	638220	453826	557445	603135	576540	481469	732444	393718	394089	746614	878561	937533	734669	86950.4	727596	949757	1052140	431172	172413	430005	103562	719120	532482	636304	344710	406019	316539	613675	54.8	519492	452883	340601	255452	514868	227029	301725	320663	297574	458543	600804
735600	640305	456575	557155	606824	583913	484053	738490	392867	393815	745374	886947	956725	735930	86890.4	727515	969348	1056250	434445	175918	434206	103998	711214	523754	620063	340379	405079	314588	603960	54	515296	450272	338246	254529	509011	225116	298976	316578	296466	451199	594397
736800	639731	458330	556036	610935	591214	485620	742558	389865	392026	745619	894380	974501	737219	87026.4	729803	989334	1055470	436545	185499	435826	103858	699210	513530	602263	335186	402445	313687	596338	53.2	510498	446550	337220	253057	504496	223294	296246	313195	293440	445249	590856
738000	639751	461127	554784	613235	602120	487960	747453	387721	390068	745545	901887	994688	736725	87225.2	730878	1007950	1051630	440244	187833	437611	103813	689975	503478	586864	330874	400213	312786	586810	62.8	504813	444823	334210	252651	499310	222306	293195	309850	291130	439008	585929
739200	640592	464577	552235	615048	609321	487935	751409	384725	387303	744921	906905	1016470	738156	86827.5	729217	1026480	1050040	441976	187191	439827	103165	679307	492457	573227	327583	398092	311096	578199	55.6	501694	441041	332423	251569	493482	220830	289186	305694	288875	433767	579652
740400	640059	467039	551682	617647	616839	490223	754675	381406	385448	743082	909578	1037650	737628	87248.8	731078	1043200	1048130	444215	189461	442562	103575	672500	483557	559075	323139	396014	310327	569797	58.8	497373	437342	330027	250652	488753	221325	286133	302523	286658	428194	576586
741600	640131	470120	550478	618532	625255	490726	756085	378390	382974	743012	913291	1055420	736268	87391.2	731040	1059750	1042190	445763	191719	444883	103354	659953	474100	546352	319643	393125	310409	562607	50.4167	495430	433242	328334	250589	484102	219784	283129	299508	285730	421744	568571
742800	639813	471560	548443	620298	633118	491198	757496	375300	380703	740859	912470	1074180	736644	87463.6	732375	1073660	1035140	446144	191991	446670	103272	647150	466746	531167	316325	390316	310241	554836	65.2	492843	429182	324526	250382	480254	218170	279812	296421	282410	416334	560106
744000	639529	474613	545689	619901	641768	491698	757181	373536	378130	738668	915575	1095260	736538	87370.8	732919	1086730	1028760	450316	190486	444933	103033	635320	456960	515585	313510	386326	310034	547486	54.1667	490352	425652	322665	249633	477426	217855	276130	293451	280114	410405	554147
745200	638786	478295	544708	619442	649605	492223	756873	371324	377451	735956	915476	1114970	734108	87496.8	731748	1100090	1023150	448960	187749	447266	102919	625180	446114	501472	312118	383065	309421	538963	60.8	490207	422794	319334	249412	474138	217298	273671	289662	277525	407165	548924
746400	638450	480458	541222	617517	656274	493568	756697	366674	375166	733745	913660	1132730	733352	87214.4	732635	1112340	1013230	448861	185809	447301	102660	615508	437795	490413	310262	378864	308851	531509	52.0833	488002	417483	317012	250228	471136	218102	270763	287300	275642	402328	541731
747600	638470	481580	537894	615570	659789	491955	753377	363506	372155	733449	913168	1148320	730092	87465.2	729868	1121220	1004790	449321	187748	447114	102092	607075	430306	477619	308137	375033	308347	525251	63.6	487904	412727	314443	249935	469856	217692	267946	284745	273458	397907	537453
748800	637724	483875	535735	613954	664468	491903	751996	359610	369556	733104	910370	1168130	727582	87207.2	728419	1129130	993698	449760	189198	444655	101847	598034	422586	466190	306602	372252	307793	519974	52	486946	409211	310838	248762	468784	218320	265724	283130	271190	395537	533062
750000	636260	486371	533321	610765	671136	489886	749498	357030	365907	730581	904799	1186500	725795	86769.2	726974	1135830	985632	449437	191118	442600	101611	589249	415362	456800	304608	367646	306762	518496	52.8	486688	404892	307466	249191	466359	218901	263076	281278	269701	392027	527892
751200	632182	489486	533181	608654	675120	488159	746655	356239	362816	728892	898963	1203350	723716	86690.8	726822	1139120	976208	447941	190452	444148	100556	579432	409958	448002	303192	364149	306074	512133	55.8333	485624	400142	304892	249782	466544	219625	260786	278387	267354	389915	523933
752400	632423	492001	530772	605721	678078	486107	742380	354284	359072	727038	892858	1221650	721730	86727.5	724463	1142670	970168	446992	191141	450627	99872.5	571404	403417	440164	301071	359742	305677	507388	55.8333	484558	395458	301950	248300	467040	220746	257905	275756	264800	388584	518463
753600	627659	493645	530332	603752	681369	484231	737969	356404	355209	724261	885127	1237680	719769	86421.6	722974	1143850	961793	444893	192774	452590	99307.6	563657	398437	432084	299622	356444	305424	503785	51.6	483890	391257	298982	248491	467336	220323	255678	272886	263417	386556	514944
754800	624846	497101	529704	600475	685312	481700	733534	353875	351424	721523	875851	1250020	717746	86280	721502	1143100	955377	444260	196733	454960	98953.2	554530	394466	426310	298897	352103	305399	501176	59.5833	482815	388469	296861	248714	467757	220755	253418	269917	261516	385230	510295
756000	621868	497743	528476	598306	685819	478551	729300	353923	347346	717387	866228	1267220	714992	86276	719858	1143300	950118	443252	199027	458949	97968.4	546432	389523	422169	298211	347623	305675	497706	61.6	482726	384006	294936	249694	470194	221673	250959	267733	259234	384940	507361
757200	616824	501998	527077	594325	686868	475936	723674	353586	344422	712763	857240	1280060	712342	86332.5	717562	1139690	944253	440416	202028	463667	97624	540371	387126	417750	295622	343985	305238	494141	58	481876	380964	292699	250650	471857	221758	249057	265251	258394	383793	503611
758400	613212	502588	525424	592825	685056	472512	719176	353236	340841	708526	848202	1292890	708920	86331.7	714662	1135300	935267	439236	203711	466570	97462.5	534049	384032	414450	295607	339466	303756	491598	59.1667	479325	377868	290213	249721	474154	222023	246836	264086	256100	383956	500732
759600	607512	502479	524399	591705	684472	469064	713336	353095	337790	704881	838708	1304960	707984	86128.8	712048	1131030	927704	436718	209250	470745	96650.4	529398	381754	413420	294572	334723	303108	489053	52.5	478997	374828	287477	250347	477471	222845	245136	262432	254254	383403	498544
760800	602445	505442	523733	589378	683071	466174	708075	354081	335890	701437	829251	1312830	705285	85910.8	708640	1122920	920183	434953	213246	473742	96890.8	524294	380860	413528	294104	331368	301556	486620	46.8	478948	371130	285969	250172	480433	223528	244114	259905	252275	383738	494119
762000	598740	504477	522576	585246	682022	463645	706072	358424	332553	698698	817602	1319740	702521	86201.2	703900	1114870	913020	435056	220228	473734	96658	519058	379250	412060	293351	327267	300337	485965	57.6	476334	367535	284374	250944	484308	224540	243327	258102	250889	383572	493053
763200	592650	504586	519349	583118	679844	459235	699566	368708	329813	694221	806723	1326800	699234	86142.8	701540	1111380	903055	432388	224975	473184	96274	517700	379551	413463	293784	323512	298198	484914	50.4	473506	365205	283600	250561	488079	225114	242162	256610	249672	384069	490032
764400	587094	503378	517907	579781	676042	457688	692649	369188	328260	690800	797336	1332230	694084	85837.1	700210	1102410	894309	428292	228939	472273	95476	515140	380444	414258	294182	319470	297196	484427	46	470647	362035	281746	251069	489944	225772	240824	254381	248036	383864	489018
765600	580162	502556	514411	576138	674321	453765	686735	371382	325176	686566	787481	1339480	689459	86346.3	698189	1090240	885464	427082	231733	471595	95730	515239	381956	417135	293496	316366	295247	484779	59.2	467599	359098	279335	250444	493089	224370	240108	253428	248210	386245	486439
766800	574500	502487	512688	572184	670209	451794	678753	374738	322151	682683	776990	1341020	684227	86242.8	695439	1075770	878447	425208	235444	469664	95617.2	512994	384570	421534	295282	312898	293013	486303	60.8333	464082	356273	277617	249374	495015	223388	239693	252185	246266	386698	484740
768000	569596	502471	511506	569210	666015	449660	670358	375842	320217	680341	766821	1346560	680720	86628.4	691055	1064810	868886	423066	241303	467333	96047.6	513094	388249	425654	295515	310174	290325	487490	45.8333	461200	353348	275261	248324	495932	222938	238612	250198	245995	388192	484488
769200	564828	502474	508794	565972	661903	446886	663642	377630	317658	677058	755202	1345130	676238	86978.8	688234	1051720	861000	420862	246079	464738	95914.8	513618	393343	431288	297444	305704	288600	488431	65.2	456727	351653	274144	247606	497588	223430	237197	249378	244808	390651	484009
770400	558541	499699	505909	562205	656502	443639	658428	376777	316640	674070	745556	1343460	673832	86952	686767	1035770	853602	418883	248798	463930	96071.2	513063	396565	438734	298186	302980	286149	490724	56.8	454236	350316	272787	246014	498103	221198	236782	247266	245104	391715	482832
771600	552688	499226	503418	557774	652582	441452	653398	378360	313528	670885	735890	1341520	668708	86946	684499	1021350	844475	416332	251202	464528	95523.2	514814	400180	447493	300406	299347	283541	493404	57.2	450735	349766	272309	244636	498485	219985	235977	246042	243974	393420	482412
772800	549152	496725	501410	553976	648368	440175	643743	379318	311021	668403	725126	1333140	665706	86828.8	681284	1005460	839685	412779	253760	462928	95932.1	517590	405772	456438	299738	296227	279678	497494	59.6	447535	347611	271484	243682	498169	219199	235338	245378	243340	394465	481863
774000	543151	495051	500340	549952	643963	437271	635728	380556	309565	666733	715638	1325200	660874	87148.4	678357	994254	833765	407890	257576	459753	96488.4	519508	410977	465708	300601	292872	277666	500019	50.4	444548	345930	270799	241662	499408	217740	235251	244935	241857	396010	482751
775200	537294	491492	497613	546298	639363	436124	628698	377145	307370	663627	705777	1318420	655706	86550.8	673242	978918	825907	402310	261250	456898	97047.2	522712	416826	474958	302108	290587	274261	501219	62.8	441286	342912	270898	240604	499703	216726	236011	243897	240917	397418	483193
776400	531562	488800	495765	542017	634653	434607	619822	379134	307382	662001	695421	1306050	648849	87006	668868	962667	818774	398934	263870	456159	96852	528176	423706	487568	303259	287713	272110	503625	52.0833	436212	341023	269978	239150	498470	215630	235861	243949	239567	398293	481790
777600	527293	485106	492044	537692	630483	433190	612734	378432	306860	660071	685721	1296930	643087	87245.6	664420	943532	811194	395963	265197	453323	97924.8	533241	429743	499363	304508	285231	269018	507030	47.2	432389	339545	270525	238152	497069	215141	238015	244210	238382	399324	481209
778800	522624	481961	489939	534050	625586	430541	604235	379093	305670	658389	676692	1285620	637545	87024.4	659229	928905	803397	393110	266940	449928	98915.2	541219	435537	511557	304666	283494	266180	510467	50	428315	337920	269306	235439	494812	213632	239243	244112	236492	401262	482037
780000	518703	480126	488055	529958	619795	428862	597044	380982	304564	656966	667718	1272230	634734	87236.8	655414	912111	796902	391649	267484	449456	99804.8	546660	442374	523867	306068	281295	264302	512711	52.0833	423707	335990	269348	233827	493104	211715	240153	245011	236558	402412	483713
781200	513234	478008	485588	526538	614989	426577	588035	381472	303366	654180	659019	1262170	629305	87244.4	651134	896615	792269	388212	268249	448698	99497.1	551576	447572	535583	306296	279630	261747	514764	62.4	418534	335625	269479	231827	489608	209313	241593	245682	234833	404694	483700
782400	508244	476736	484284	522934	610015	424580	580981	382867	303847	651190	650205	1250710	625330	87174.4	645394	881362	786329	384064	270032	446649	100934	555651	456211	547065	306337	277413	258905	517108	54.8	415626	333288	269548	228833	486013	207256	241623	245457	233271	405036	485007
783600	501407	475929	482076	518642	606078	422939	573932	389252	303610	650744	640435	1238730	622082	86964.8	641786	866611	779051	381371	269171	445118	101395	560788	462618	559481	306502	275340	256763	519520	56.8	411266	333226	268468	226149	481432	205508	241988	246010	231859	406152	485320
784800	495894	474008	480253	515521	601762	420865	566812	388367	303393	650242	632952	1229520	619292	87708.4	639293	852045	773580	380780	267916	445130	102819	565635	468376	568296	306778	273406	254314	521368	64	408128	331297	268747	223164	478404	202288	242707	246013	230703	406217	486923
786000	490020	474351	479596	511761	599159	419040	562243	392671	303055	647228	625585	1218350	614932	87434.4	634360	839040	768912	379231	265465	443918	103185	571834	475559	577856	307012	270916	251930	523046	56	404108	330992	269157	220190	473263	200866	243406	247122	227298	407930	488379
787200	484449	473395	479745	508716	593698	417343	556533	394504	302524	644920	618243	1201870	610595	87328.8	630200	826022	765784	377769	263784	443993	103668	576456	482529	587470	305020	269175	248466	525005	58	401822	330672	268290	217800	469504	199303	243488	245874	226214	408678	488227
788400	479819	472594	478830	505653	590213	415916	552450	398374	302890	643768	610599	1186990	606778	87095.6	626298	815865	760373	373062	260652	444215	104156	580862	487914	595083	303687	267470	246619	525540	48.8	399633	330011	269396	215359	465262	197327	243197	247011	224493	407301	488818
789600	476048	470932	478576	502116	586312	414037	548926	416173	303382	643257	604172	1173630	602773	87240.4	623070	805566	755266	370489	258330	446977	105513	586645	492647	602356	302897	265643	244487	527258	52.5	396750	329771	271208	211706	460550	195498	243357	247693	222488	407174	488688
790800	471042	468436	478948	499755	582691	411795	545856	413712	304156	639514	597314	1161360	597997	86903.3	619811	794096	749988	369702	256194	447788	105545	591766	498778	609003	301821	264956	242506	526381	55.8333	394699	328108	271728	210085	456742	193645	242576	247720	220346	407218	488530
792000	466700	466230	478857	496567	579985	410571	542618	415503	304987	638264	592249	1148050	594838	86912.8	615735	783512	745065	369648	254682	448756	108423	599055	502252	615119	300144	263865	240475	523745	56	391098	328125	272497	207289	451689	191655	242325	247878	218642	406884	488295
793200	462875	464058	478092	494125	580075	407825	540622	416562	304683	635388	586298	1138390	589339	86482	612252	774414	740143	366741	251588	447559	109294	604370	506995	615783	297902	263298	238807	522847	57.6	389574	326716	273836	205137	445960	189475	242130	247512	215968	407591	489393
794400	459780	462967	478180	492665	576802	406135	538970	418822	305127	633232	580858	1126000	586642	86374.6	607425	768324	735615	368014	247574	448240	110975	610333	512173	617896	295991	262006	236958	522478	67.6	387172	327416	274434	202768	441151	187112	241636	248050	214798	405150	489022
795600	457799	459337	477687	491172	576012	403494	536814	417870	306207	632376	575705	1118230	583368	86177.2	605112	762332	731510	369127	244553	447869	111883	616633	516221	619244	294300	261943	233652	519649	50.4	384299	327429	274272	200125	435980	185314	240638	248425	212579	403824	489770
796800	454548	459015	478259	490652	575082	401669	533722	420630	305231	629505	572803	1110340	581875	85783.8	601455	758028	726055	371294	242059	447860	112041	620533	516950	620272	293060	261128	232525	518790	49.1667	382022	327875	273639	196746	430887	183489	239336	248898	211978	402694	489783
798000	452678	456153	476689	490903	575510	399799	533442	420035	305510	630156	569285	1105280	579192	85365.4	597822	753024	721499	372707	239091	449055	112530	625690	517512	619780	291622	260703	231049	517608	53.2	380259	327110	274098	194504	425382	181256	238174	249458	210883	402454	489101
799200	449744	456148	477527	490858	577108	397965	531070	421754	305014	628052	565129	1100780	576322	85084	596537	751332	716993	373032	236888	449045	113297	627209	518980	617132	288338	261031	229880	516989	52.8	377583	326852	274033	192298	420420	179068	236697	248184	209328	400032	488629
800400	447522	455122	477661	493043	578052	396534	530522	423036	304702	625709	562632	1097220	574303	85221.6	595866	749663	712407	374472	234413	450968	113566	630283	519488	613911	285856	260782	228487	513415	56	376521	327345	274820	190057	415556	177020	235580	247317	207425	397863	488265
801600	447160	454154	477501	493861	582060	393934	530932	425204	303942	622959	560399	1092710	572530	84468.4	594337	749477	707558	375397	231581	452794	113655	633307	522303	608505	283926	260469	227520	509981	52	374664	328143	275048	188432	410453	175498	233443	245752	206904	396801	487706
802800	445276	451768	478268	494514	584829	393529	531936	425658	302776	621715	559882	1089110	572213	84068.3	594425	749698	702293	377825	229296	457485	113506	637890	520992	602074	280783	261778	225816	506276	56	372075	327942	275362	186274	406404	174138	232295	245259	205032	394552	486431
804000	444619	449520	477905	495716	588047	392949	533229	425040	301235	619941	557919	1084170	569994	84107.2	594273	751731	695597	379442	226768	458932	113311	638270	517848	593310	277300	261861	223624	502124	59.2	370808	327820	275239	184569	402152	171869	231091	243145	203550	393289	484759
805200	444508	446353	478726	498374	591726	392526	534201	424730	299796	617858	557511	1084480	568208	83452.9	596120	753994	689133	380651	226624	461810	113228	640107	514055	587050	274829	260924	222863	498163	57.6	369772	328880	275564	182502	397585	170164	229087	241583	202166	390448	482512
806400	442726	444470	478192	499464	597729	392061	535660	424231	299152	616463	558012	1078620	564941	83398.4	596901	758058	682244	382976	225258	465776	112338	640088	512712	579629	271811	261288	220578	494681	60	367520	329220	276972	181210	394175	168507	228745	239807	200784	389134	480263
807600	444716	442440	478371	500703	603768	392716	536128	420487	297178	615106	558659	1075720	564323	83096.7	594441	761955	676128	384202	224765	468738	112952	642866	508585	571502	269359	261500	219223	491134	55.4167	364792	330331	276781	179903	390521	168227	225618	239643	199223	386330	477866
808800	444552	440708	476411	501785	610186	393603	537781	418282	295985	613995	558842	1073750	562790	82684.4	595069	766126	668474	387282	222010	471059	113786	643072	503550	562644	266386	262022	218017	485925	52.4	363641	330482	276695	179127	385878	166566	223688	238400	198363	383760	474586
810000	445134	438968	475745	502773	615828	393412	538945	415960	294345	613010	559782	1073780	559834	82742.8	596326	772047	661722	390685	219494	473923	114666	643005	497537	553474	264042	262390	216452	480802	54	360547	331324	276816	177576	379198	165054	220784	236943	197020	380798	470705
811200	445620	437206	474290	503348	620620	393522	540711	414633	293316	610944	560827	1074030	559169	81721.2	594912	777816	656579	394357	217956	475869	114307	641104	491323	542712	260200	262176	215906	475598	53.2	357973	330825	275335	175779	376610	164910	218508	235949	196630	377558	468761
812400	445456	436769	473991	504722	626438	393216	541769	414274	291417	609366	562089	1078020	558512	82054	594388	784889	650502	397067	218242	478640	113780	639807	483512	532480	259726	262515	215224	470848	59.1667	355841	331180	274886	174528	374424	163601	216367	234881	195299	375554	466152
813600	446078	434345	472720	506148	632259	394390	542096	412044	290880	608646	564557	1082860	558138	81274.2	593184	791004	642535	402983	217382	480576	113805	637533	476113	522579	258643	263158	214218	466744	64.8	354817	331882	273367	174105	370608	162628	213883	233102	194770	371694	462061
814800	446656	433650	471234	507610	636852	394951	543077	411480	287340	607519	565353	1088040	558298	80817.6	591964	797562	635734	407476	217680	482965	113656	631711	469546	510813	256314	264274	213913	461418	54.8	352935	331550	272243	173309	368421	161382	210971	231666	193664	367792	458569
816000	446019	432948	471325	507460	644220	394037	543981	409186	285221	605404	566516	1094880	558098	80727.6	591781	801996	629633	412663	216097	486410	114014	626067	461060	500042	253742	264508	212864	456840	54	352439	331528	272274	172435	365545	160590	208984	230039	192828	364804	454519
817200	446506	432428	470191	506930	649580	396285	544054	403513	282748	603943	565816	1099590	556999	80210.4	591179	809280	622968	414904	215910	492444	113969	621114	453293	488142	250923	264281	212292	454055	58.4	351478	330555	270710	171596	363114	160144	206803	227563	191638	362112	450914
818400	446380	431670	469235	506509	656651	396302	544298	399225	279502	600435	567142	1100720	555955	79755.6	589430	815276	614939	416489	243444	496933	114235	615588	446103	478424	248061	263960	211558	448951	62.4	350198	330254	270332	171003	362170	159659	204370	225463	191283	357817	446360
819600	446147	429925	467889	504776	663480	397134	543648	397397	276818	597769	566471	1103900	555036	79392.8	589726	821197	606082	417710	258014	500575	114616	610420	439934	469225	245390	264655	211776	445838	57.6	349579	329003	270185	171337	360013	159366	202671	223958	190298	355496	440419
820800	444635	427853	466895	502955	668303	396073	546042	394280	275147	596410	566552	1107740	553093	79252.8	587464	823736	597979	420511	264344	504261	114930	603471	434002	459394	242674	264102	211163	441357	58	347782	327663	268944	171015	359545	158970	200585	222300	188446	352116	435755
822000	444336	427048	463916	501471	673290	396171	545723	390124	272112	595301	565061	1111350	551052	78688.3	586059	828765	589072	421777	271159	504426	115070	598117	424886	452168	241252	263340	210639	437889	56.8	347826	325502	266520	170347	358100	159301	198552	220880	187693	349863	431982
823200	442970	426910	461370	499534	678613	396007	544339	386255	269143	593922	565641	1115430	550726	78384	584448	833519	580658	424681	274611	506696	114432	592166	417391	444143	239092	263408	210879	434480	63.2	346494	323556	264519	170128	356980	159624	196256	218769	187224	347972	427826
824400	440597	425768	460047	498280	685718	395378	542670	383810	265521	591765	563319	1119590	549234	78245	583083	838030	570802	425736	280982	509869	114930	584892	410356	434217	237787	261932	211271	431133	59.2	345531	321894	262962	169424	355695	159707	193901	217090	186028	345404	423565
825600	432375	423870	458627	495634	688678	394089	538934	384664	262596	591257	561352	1125300	550165	77994.8	582044	839455	564062	425036	281876	512502	115039	576036	403394	424582	236250	261670	211651	428704	46	345664	320650	261664	169770	356468	160667	191436	215308	185880	342772	418833
826800	429513	424245	457486	493842	693005	392840	537068	383218	259580	588467	557747	1126810	548567	77637.9	582054	842246	556259	426565	284885	516251	115682	570985	397579	417504	234830	259709	212048	426459	60.4	344557	319513	260462	168950	356026	159792	190339	212615	184926	340497	414006
828000	427017	422543	455951	490808	697712	391811	534709	382223	256223	587096	555175	1127370	548780	77661.2	579132	844505	549722	425290	283539	516351	115261	563206	389208	410644	232412	256920	212651	424069	57.9167	344025	318302	258298	169202	356894	159666	189056	210310	183914	338563	409032
829200	424496	422423	454618	487513	700745	389745	532297	379656	254320	583773	552508	1126700	548851	77527.6	577831	847452	541868	424911	284372	518976	114658	556084	385055	404405	231019	255508	213221	421303	59.6	342670	316328	257227	169169	358191	159946	187663	208908	182933	336115	403709
830400	424017	421555	453999	484250	702839	389735	531150	378982	252111	581458	549112	1128230	547467	76880.8	575775	847159	534979	423847	281937	521577	114996	549908	379315	398940	229542	253196	213899	417805	51.6	340955	314479	255706	168627	359150	160648	187041	207230	182094	335485	399136
831600	421855	419921	451911	482041	703470	388239	527424	378186	249493	578473	545996	1129170	548543	76985.6	572892	846627	527611	424406	287680	522996	115193	542520	374978	393605	229386	250834	213846	415889	51.25	340257	312176	254428	168840	361550	160731	185316	205302	180696	333624	394225
832800	420549	418828	449081	479405	703809	386130	523589	374978	247467	577779	543272	1130910	546163	76659.6	571283	845399	520496	424292	285891	526298	115436	536780	370260	390301	228466	249036	214456	412758	59.6	337328	309555	252512	168902	363159	160907	184718	203314	179889	332388	389368
834000	417899	416958	446495	476614	704382	385175	520797	374522	244611	576388	539503	1131560	544749	76472.8	569405	841994	513680	424157	288894	528194	115945	531072	366351	387210	227963	245969	214676	410578	46	336190	307125	250990	168453	365223	161591	183073	201802	179402	331691	384448
835200	415840	415600	445143	472826	704291	383402	516699	371492	242010	572472	535646	1131340	543946	76360.4	567958	839620	505835	423525	289079	530437	115385	526410	362546	383603	228342	244324	215406	409547	59.2	333248	303974	248083	167810	366307	162325	181991	201368	179166	329095	380096
836400	413478	414287	442780	469712	704827	382475	512618	368980	240282	572590	531370	1132100	542875	76243.2	564593	836594	498048	421317	291141	531018	114864	520784	359087	380924	228384	242079	215945	407130	67.5	329785	301708	245558	167020	368193	162275	180532	199534	177858	328300	376843
837600	411538	413415	440447	468634	705243	380582	508260	370821	237468	571175	527242	1135200	542974	75893.6	563214	832410	490660	420073	292265	529817	114587	514560	354996	378686	229843	239891	216452	405857	53.2	328205	299692	243492	167102	369078	162761	179809	198651	178324	327396	373252
838800	408486	412825	437792	465903	702270	378701	503531	367950	234678	567609	522514	1136400	542280	75973.2	560444	830138	483602	419112	294872	530362	114418	509749	352638	376499	230290	237230	217142	405535	62.4	324504	296835	242978	166994	370750	162599	178053	196982	177629	326260	369729
840000	406256	412544	435690	463709	700222	376237	500745	366942	233062	565459	517148	1133030	543434	75404.8	559500	825495	476041	417810	298292	530121	114124	503928	348069	375640	230823	233434	216416	404106	59.5833	322821	295293	241212	166023	371856	162471	177594	195317	176957	324849	365618
841200	402876	411909	433262	461124	700513	374286	497262	368322	230862	562432	513709	1129080	542677	75464.8	557084	820529	468469	417133	303263	532851	114052	499486	345477	375765	230309	231244	215827	403245	51.6	320515	292314	239610	165385	372639	161547	176605	193589	176636	324071	362056
842400	399135	411234	430266	458695	696025	372400	492591	366655	228261	558088	510482	1127660	541980	75677.9	554024	814029	460824	414332	306993	535046	113898	495699	342198	376843	231368	228069	215157	403376	55	316728	290744	238409	165127	373480	161485	176311	191896	175585	323549	356977
843600	396596	410267	428196	455759	693520	370910	489962	367169	226614	555722	505615	1125270	541945	75339.6	551400	811925	454223	412610	311898	535844	113934	492866	341696	378297	231766	225633	214883	402761	53.3333	314373	288704	236603	164538	374160	161094	175916	190338	174993	320836	354391
844800	394214	409745	426471	453260	691108	369184	484224	367350	224502	554578	501481	1121310	540805	75512	548569	807592	446037	410344	316374	537340	114531	490253	340094	380911	233294	222704	214489	402073	61.6	311002	286710	235470	164650	375376	160276	175593	189432	174195	320528	350889
846000	390594	408048	422448	450558	685037	368158	480990	368837	223806	551164	497174	1119970	539659	75449.2	547470	801521	439953	407616	320020	539548	114604	488878	339308	384231	234148	220780	213616	400920	54.4	308362	285117	234458	163730	375514	159736	174616	188017	173577	319898	347466
847200	387802	406172	418943	448189	681328	365881	477232	369707	222052	549320	492616	1115550	536033	75495.2	544212	795835	431816	408418	323168	540410	114325	487394	339918	388657	235853	218396	212181	401142	58.75	304308	283398	233373	163479	374066	158604	174653	186903	172720	319636	345317
848400	384967	404454	414819	445616	676081	364224	472900	370520	220696	548088	489606	1111120	533946	75383.2	540359	791668	424564	406358	327305	540755	114922	487515	340230	392100	236671	215800	211027	399922	49.6	300394	281140	231973	162298	373066	157625	174634	186358	171905	318384	343004
849600	382147	404390	411627	442557	673254	362535	469254	373247	219199	544013	484268	1107540	533202	75354	538472	785791	416946	403333	329585	542409	115160	487001	341016	396787	237741	212700	209845	400003	62.8	296814	279562	230888	161045	372137	156906	174110	185482	170732	318102	341363
850800	379049	403390	409216	440550	667322	360890	465208	374608	217299	541774	480048	1102280	531786	75009.2	536739	778826	409447	401964	333013	542786	115621	486065	343252	402854	239207	211406	208184	399883	47.5	293828	277244	229262	159955	370637	155529	174971	184551	170494	318799	339385
852000	375892	402994	407150	437780	662924	359477	460886	377407	216429	539816	476411	1096260	533052	75338	533073	775414	401568	399351	334584	544098	116332	485697	344784	408225	239783	208555	207597	400415	56.8	289015	275904	227923	158570	368149	154172	174186	183649	170378	317751	338240
853200	373880	402344	404888	434542	657800	358633	457909	378700	215124	536569	473373	1094110	533509	75500.8	529379	767506	395369	397551	337124	545074	116070	485810	346115	413712	240756	206479	206012	400679	64	285688	274798	226942	157355	366996	152651	174041	183096	168822	316746	336191
854400	369356	400499	402363	431268	653996	356507	454056	381476	214043	533765	468858	1087030	533364	75660.8	526774	761381	387320	395843	339187	547899	116896	487007	347526	419677	241315	203932	203643	402323	60.4167	282615	273116	225584	156135	364511	151323	173637	182280	167412	315538	333868
855600	366767	398960	400152	428380	648811	355976	449967	385768	212089	532001	465011	1079240	534925	75476.8	525775	753585	380243	393369	340779	549777	117968	486150	350133	425737	241823	201864	201893	401626	54.4	278983	271755	224770	154638	363768	149576	173673	182513	166433	315672	331673
856800	365120	398403	398147	424993	643325	355378	447217	387134	210779	530648	460704	1070530	533012	75447.6	522338	746650	374644	391950	343984	548668	119500	488150	352322	434094	241098	199397	199864	404055	56	275201	271046	224346	153528	361926	148013	173731	181285	164797	315215	329707
858000	361651	397425	396178	422049	638008	354782	444504	390304	209821	526588	456687	1060860	533444	75667.2	520303	739179	367089	389735	356501	547828	119804	489718	354515	439261	239864	197475	197488	404186	45.2	271937	269865	222867	152283	357909	147039	173695	180745	162827	314833	327116
859200	358205	394960	394288	418199	633112	354516	439638	394700	208643	523872	452802	1051280	530831	75712	516844	732054	360174	390442	347150	551828	120779	490653	357425	445124	239671	195778	195718	404363	52.8	269733	268492	223194	150792	355407	146117	174185	180559	161754	313686	324959
860400	354924	392949	391246	415581	626801	354168	437921	397088	208073	522024	449098	1042820	528528	75843.8	513258	721331	353788	390586	347938	554384	121763	494074	360749	452280	239397	194488	193190	404760	57.2	266056	267315	222182	149404	351589	144764	174086	180950	160426	312571	322947
861600	352982	390793	389177	411585	621079	353582	435078	402317	207835	519986	445018	1032900	527314	75920.4	511198	713601	346607	391081	344865	555592	123748	497741	363380	458971	239354	192694	191751	405176	45.2	263342	265080	220680	147927	348031	144058	174114	181164	159388	311758	321183
862800	350305	389068	386915	408876	613893	352161	432093	406189	206701	518015	442214	1026740	525930	76090.8	509199	706182	346198	389771	345853	556131	123683	501528	366948	465552	238055	191064	189834	405577	42.5	261233	264027	219940	146029	342982	142582	174034	180700	157620	311288	319569
864000	347716	387261	385399	405886	607865	351328	429478	407858	205927	514961	438507	1017580	525118	76067.6	505414	695926	342857	391961	342346	554854	124620	505240	368942	470326	237591	189212	187883	405033	65	258154	262786	219824	144560	338989	141576	173562	180498	156770	311364	318154
865200	345450	386334	384080	403243	602794	350201	425722	412618	205998	513550	435429	1008830	524393	76413.2	503146	688071	336768	391862	345650	554519	125530	506525	372824	474958	236888	188353	186493	405758	62.4	255975	262428	219516	142888	335657	139824	173852	180971	154932	309689	316598
866400	343501	384421	382742	401379	597363	349824	422370	414668	205546	511220	431677	1001110	520412	76386	500277	678039	330106	393063	338549	553191	126946	509257	374846	478266	235141	186988	184632	406690	46.8	252963	261495	218500	141356	333408	137756	172898	180148	153412	309090	315464
867600	342392	383639	382170	398628	589834	348750	418967	414316	204422	509170	429640	992970	517633	76273.6	498136	670910	325327	390816	337102	554227	126118	511223	377224	482470	233254	184580	183037	408240	56.8	250761	261558	217969	139940	329908	136752	173282	180684	151611	307215	313914
868800	340340	380938	382710	397914	585007	347028	416240	415476	203748	505227	425100	982436	514886	76454.6	497104	662185	318854	390551	328388	554043	126744	512241	381037	484378	231098	183166	181229	408086	64.8	250032	260439	217610	138841	326667	136242	172080	180310	149566	307558	312482
870000	338621	380220	381763	396169	577648	347095	414208	416667	203198	502941	423008	970454	512255	76532.4	495109	655086	314138	390147	327194	553194	125713	515420	383696	487055	228502	182656	179688	406819	54.8	248115	260068	217874	137056	322466	134864	171871	180370	147813	306350	311405
871200	337674	379467	380535	394806	571240	346058	412644	419152	202881	501814	420492	960031	508622	76470	493855	646695	308680	391775	317635	552028	126101	519377	385520	488548	226246	181288	177720	404484	55.2	245602	259520	217736	136118	319291	133907	171442	180460	146608	304906	309510
872400	335830	376733	379514	393585	565367	344908	410037	420993	202479	501224	419004	948956	507185	76527.5	493083	640304	302289	393560	319359	552744	125683	522862	390159	488871	225363	180133	176112	404465	48.75	243220	259762	217686	135369	314617	133209	171142	181193	145703	304297	309386
873600	334740	375303	377388	393194	560084	344647	408030	420088	202186	499322	416740	941282	505490	76206.8	489848	634589	296745	392388	311372	551757	125110	526202	391514	489086	222995	179605	174828	402986	53.6	240968	259481	216507	133598	311433	131526	171019	180854	143384	302526	308507
874800	333007	374260	375759	393500	554633	343441	407800	419222	201182	497339	415468	932543	504033	76313.2	489601	631074	290275	393168	314850	550703	124415	528938	394606	488115	221528	178612	173660	402002	53.6	239895	260136	216113	132351	308016	131120	170363	180904	142518	301773	306984
876000	333095	373363	374204	393019	549729	342928	404971	421475	200576	496030	414184	927828	503043	76591.2	488638	626216	285167	394620	307420	550105	124827	530790	395688	487590	219007	178594	172814	402512	54.4	238366	260730	216196	130656	304468	129668	169422	180596	140968	300995	306807
877200	331796	371813	374230	394115	545985	341116	402819	422522	199476	494276	412336	921057	501056	76630.4	487457	621953	281267	394484	310832	549075	125856	534026	396684	485092	217254	177641	171604	401063	53.2	238003	260482	216200	129297	300840	128988	168681	181111	139715	300360	305702
878400	332160	370589	372826	393279	541190	341552	402132	422385	198690	492515	412454	913413	500942	76546.8	486686	618961	279473	393068	301299	549632	126075	536543	397967	481553	213768	176678	170143	400742	62	236514	261293	216025	128462	298444	127430	167745	180766	138585	299523	305031
879600	332883	368180	372062	394138	536914	341527	399975	420388	198241	493447	412261	904434	499235	76235.2	486260	615362	277379	394946	305172	551792	125909	539925	398008	479086	211380	176225	168655	399637	62.4	236680	261326	215274	127317	295424	126469	166854	180497	136816	299081	302686
880800	332364	366190	371268	394980	532643	341604	398542	420580	196913	490628	411990	897472	497425	76521.2	485908	612273	273774	393461	296267	551060	133332	542415	397839	475000	209333	176002	167336	398233	50	235299	262372	215431	126478	293284	125361	166625	180203	136042	297804	301316
882000	332804	363414	369922	396860	527340	341978	398536	423038	196036	486318	411780	890999	494908	76404.8	484873	610561	269040	393503	300107	552840	121740	544815	398376	471602	205766	176494	166330	395542	55.6	235178	262361	216235	125515	290278	124082	166064	179839	134484	297358	300348
883200	333324	361032	367951	395956	522469	342293	397099	424066	193829	485540	411896	884101	492754	76212.8	484313	608330	264884	395425	289932	556502	122476	548427	396088	467160	203744	176333	165007	393842	53.6	235017	261829	216014	124856	287353	123634	165176	179517	134136	295832	299360
884400	333586	359321	365994	395715	519117	340987	396004	421516	192639	484301	413560	883463	492327	76217.1	483438	607382	260703	398402	294986	559214	126418	551292	395537	462957	201888	177852	164445	391883	54.8	233539	262108	215554	123278	285378	123376	164224	179032	133143	295271	298524
885600	333546	357495	363756	396385	515750	341164	394917	421568	192183	483335	414290	879110	491308	76164	483604	607005	256060	400310	287813	560722	130690	553739	394006	457581	200141	177684	163707	389890	48	233013	261556	214880	122932	282764	122508	163135	178607	132662	294225	298131
886800	334054	355482	362820	396762	514247	341394	394457	422552	190561	479474	415118	877256	489632	75961.7	483065	605846	250988	402077	293246	562303	131217	556607	391669	451550	197860	178556	162952	389117	48	232238	261868	214463	121832	280361	121783	162090	177990	132250	293613	297078
888000	333855	353960	360924	396526	511808	341332	393656	421467	188201	478038	415934	875606	487243	76157.2	481377	603779	247015	401657	285091	565917	127826	557740	389997	447213	196618	179415	162210	386318	67.6	232332	261142	213861	120888	278449	121794	161162	177386	132238	292440	296623
889200	334836	354085	360270	397741	510205	341745	391318	422418	186550	478509	417131	875278	486520	75646	480559	604370	241770	404819	289196	568485	122346	558918	388772	441767	194926	180284	161546	384203	52.8	232037	260672	213192	120196	276821	120626	159930	177224	132281	290941	295576
890400	336427	352706	358160	396950	510666	341854	390308	419968	184262	476602	417981	875154	484857	75400	480441	603965	238102	407789	282906	567747	118137	558635	385721	435233	192655	181540	160968	382720	48.8	231948	260332	212734	118870	275303	119884	158643	175902	132217	289873	294548
891600	336344	352086	357636	396726	509953	341232	387984	418222	181948	474984	417794	875446	482680	75626	479462	604373	234406	411981	287417	568796	115495	558418	383259	429040	191280	182091	160636	381448	62.8	232207	259973	212996	118424	274692	119280	157785	175252	131144	288554	292876
892800	337751	350283	356682	395173	508416	342016	386470	415962	178804	472957	418130	871300	481008	75050	478606	604906	230086	413972	281588	569734	115501	557047	380017	422527	188167	183202	159960	378035	50	232227	259578	212655	117854	273261	119344	156650	173838	131347	287383	291247
894000	338202	349119	355888	394394	509066	343136	385516	412045	177074	471385	418263	867761	480096	74387.2	476829	603526	229942	416149	287346	568318	114955	557961	377163	416866	187003	182824	160511	375847	54.4	230592	258920	212329	117025	271709	118463	155272	172590	130481	285114	289440
895200	336932	346828	354708	392872	508582	343488	385491	409171	174350	470012	418553	865559	478383	74549.6	476756	603807	226641	421816	284282	568793	115374	559576	373198	410667	185108	183390	160150	373148	51.6	229195	258786	212332	116216	270095	118750	154374	171588	129848	283747	287965
896400	336578	343962	352816	390674	508036	344250	383419	406913	171571	470200	418811	865684	477440	73956.4	476422	603152	222843	425544	290912	568053	115739	557717	369008	406043	184019	184339	160662	369720	53.75	229383	257582	211751	115548	269297	117928	154038	170127	130291	282753	285900
897600	336133	342738	350853	389282	507846	343350	382460	405020	170312	468695	419966	864269	476201	73420.8	474953	603431	217998	427879	289190	567826	116536	557820	364832	399591	183004	184013	161096	367223	58	227837	256431	211018	114642	269031	117946	152139	169489	129820	280793	283415
898800	335092	340629	348891	387253	507406	343001	380543	403774	168406	466825	418869	862682	475332	73175.2	474179	602199	214685	430612	294817	567415	116886	556897	362192	394856	181475	185086	161071	364113	67.6	227850	255413	210153	113716	268319	117611	151823	168965	130558	279530	282249
900000	335174	339862	347194	386682	508972	342923	378947	399362	166305	466249	419124	860437	475167	73115.2	472374	602733	211862	435294	295146	568825	116785	553928	357547	390110	180720	185052	161236	361409	52.8	226605	254700	208449	112613	267893	117354	151098	167374	130960	278516	280660
901200	334736	338872	344679	385214	509564	341964	376295	399667	164474	465231	419163	858228	475748	72860.4	472648	603030	207071	438823	301823	568179	117008	551507	353570	384689	180060	184353	162437	358476	57.6	226540	253905	208546	111765	266912	117388	150600	166018	131340	276943	278944
902400	333699	338360	343846	384498	510410	340310	374428	398910	162191	463730	418540	856494	474950	72495.8	471149	602676	204604	442662	300114	567801	116795	548549	347760	380746	178436	183862	163327	356720	55.6	226510	252624	207632	110489	266266	117098	149537	164815	131948	275257	277673
903600	334576	337487	343519	383659	509834	340321	372119	398553	159754	461550	417639	854141	475387	72256	470949	602165	200806	441886	305270	568538	116395	546232	342840	374983	178037	183751	163570	354690	42.8	225263	251153	206101	109805	265691	116290	148524	163201	131350	273686	275456
904800	332871	337058	342340	381421	509916	340005	369932	394225	158100	460686	416009	850798	473681	71778.3	470494	601174	196943	444034	305240	568420	115984	542203	338444	370928	176764	182271	164149	353060	57.6	224695	249970	205979	108432	266016	116247	147139	162280	131238	272500	273589
906000	331114	335691	340710	380087	509498	339293	367934	391301	156275	458988	415010	846992	473362	71714	469062	601232	197079	448197	313210	570058	114540	540373	334460	366160	176246	181754	165231	349532	56	223792	248541	206147	107730	266881	116458	146318	160163	131152	271318	271599
907200	329787	334258	339273	379414	508748	339244	366628	390847	154302	458415	412918	846120	473594	71094.6	468834	601156	194075	452177	331256	570082	113814	537598	329987	362532	175284	180474	165810	346759	54.4	222244	246735	205397	106482	267118	117169	144836	159189	131393	270187	269202
908400	328648	332822	336329	377850	507074	337518	365375	389063	152416	457265	413074	842130	472240	71156.4	467252	598503	189609	452556	345277	568369	113525	534018	325717	358977	175315	179458	166747	343298	61.6	221068	244428	204048	105620	267679	116703	143674	157952	131444	268604	266682
909600	326545	331152	333898	377555	506281	336471	362963	384068	149728	455638	410825	838192	472519	70576.7	466549	596707	185911	456025	349914	567950	114318	532204	321718	355171	175011	177393	167531	340004	59.6	220251	242053	202086	104491	268348	116602	142424	156396	131820	267450	265098
910800	323490	330086	331663	376752	504598	335203	361479	384108	148648	454580	409376	834448	471517	70285	464889	594047	181722	462700	361140	569276	114318	529451	319154	352488	174234	176757	168826	337955	48.4	218968	239952	200076	103099	268815	116293	141984	154761	131682	266140	262428
912000	321708	329230	328930	375703	502892	333695	358094	385116	146457	453862	408133	830184	471678	69930	464588	593202	177565	466854	364589	571412	114969	526685	315926	348594	175015	175552	169404	335784	60.8	218079	238835	198153	101703	268683	115628	140905	153926	131898	266112	262322
913200	320137	328690	328600	375979	501565	332500	357201	382287	144753	452253	407468	827077	470781	69753.2	463503	590214	174277	470120	373900	575643	114958	523265	312199	347444	175553	174584	169734	333782	52.9167	217460	236420	196940	100158	268586	115434	139684	152114	132214	264536	261045
914400	316835	328384	325444	374793	500461	331810	353524	381072	142648	449867	405164	823788	471749	69665.6	462443	587869	172288	470846	373715	577721	115025	519694	308585	344721	176024	172617	170616	331950	60.4	217633	234288	196423	99705.8	269033	113996	138507	150764	132859	263494	259056
915600	315100	328570	324044	373654	498248	329371	350780	381754	140980	448197	402646	821666	472148	69004.8	460088	586714	169150	471405	380600	580432	115446	516316	305886	342431	176404	170564	170583	330793	50.8	215910	232137	194803	98127.2	269199	114105	137550	149564	133114	262444	256724
916800	312579	327308	321545	372623	497281	327185	348757	380943	139101	447168	400766	816713	472216	68930.8	459868	584418	166226	474360	378891	583264	115510	512148	303223	340945	176434	168450	170788	328317	50	214879	230191	193494	97046.8	269402	113927	137099	148040	132807	261903	254181
918000	309899	325705	321008	372544	495028	325763	346962	380117	137716	445297	398159	813321	471928	68746.4	457874	581248	163169	477456	384880	585944	116340	507935	300499	340177	176807	166555	171138	326317	56.6667	213815	228232	192404	96636.3	270660	113806	135792	146761	132374	260748	252290
919200	306742	323031	319318	371146	491613	324135	346158	379611	136988	443104	396556	809769	472291	68280.8	455828	577582	159259	478877	381906	588605	116380	504263	298409	339386	177472	165226	171325	323930	57.5	212563	225626	191711	95562.8	271405	113287	135445	145606	132658	259756	250294
920400	304374	319980	316690	369228	489374	321880	343529	377916	135230	441615	395176	804844	471258	68137.1	454453	574336	155324	475824	389626	589100	116020	501282	296790	339800	177841	163344	170647	320641	54.8	210262	223637	191466	94080	270264	113497	135443	144936	132237	258994	247790
921600	302309	318362	314126	368996	485674	320398	341425	378710	133816	440825	392956	800477	472346	68050	453440	570220	151524	476262	384124	588262	115869	499858	295040	339536	178948	161551	170756	318871	57.5	209331	221337	190176	92818.8	269854	112946	133828	144400	132006	257896	245805
922800	299356	316625	311262	368320	482391	318173	339473	378344	132724	440987	391192	798286	472099	67803.2	451018	566906	151585	480217	390618	590746	116757	497164	294434	340787	179547	159590	170152	315917	52.8	206999	218814	189018	91664	268524	112571	133154	143184	131305	257062	243528
924000	297501	315828	309880	366412	479424	316960	337300	380960	131131	438754	389382	796430	472988	67483.2	448711	564317	151052	481516	387487	591157	117666	493792	292777	340931	180712	158085	170472	314488	58	206290	216356	187696	90616.4	267829	111569	132597	142559	131436	256566	241716
925200	295177	314234	307790	365331	477498	314285	334605	380989	129964	437793	386900	795876	472594	67348.8	447813	560659	147335	480848	394284	590325	118975	489938	291895	342566	181338	156718	170127	312424	45.6	204503	215116	186666	89727.6	266404	111369	131980	141716	131125	256814	239958
926400	292673	312956	305706	363863	475642	312957	331234	384625	128384	437085	383471	792027	474063	67634.4	446015	557473	143700	479883	389189	589299	119891	487329	291302	343162	181735	154329	169516	311467	43.2	202685	213304	186228	88447.2	265369	110872	131907	140847	130413	256587	238126
927600	290130	312663	304329	363806	474087	311554	329342	385161	127756	435207	380135	787765	476119	67277.9	444053	553706	140635	480520	395287	590023	120982	483481	290034	343962	181896	151837	168671	309211	52	200805	212143	184900	87435.6	263876	109697	131072	140143	129792	256144	236862
928800	288012	311404	303085	362899	472454	310402	327415	389080	126724	433844	377701	783655	476873	67030.4	443316	550134	137797	482013	387921	590998	121070	480309	289825	344788	181927	150729	167663	308001	57.6	199510	209908	185498	86568	262554	109060	131008	139580	129513	255364	235396
930000	285451	310771	301818	360987	470303	308592	324799	389854	125629	432801	375510	779162	477819	67194.8	441282	546743	134506	480982	394681	590526	121898	478263	290067	347180	182501	149316	167658	306173	63.2	197622	208745	184832	85525.2	261442	108682	130773	138754	128202	255941	233228
931200	283191	308995	301193	360126	467890	306980	322753	390816	124578	431390	373307	774972	478310	67086.7	439068	542062	131207	476386	387954	589649	123340	476678	289367	348205	182039	147591	166230	303417	59.1667	195954	207378	184088	84092.4	259406	108557	130236	137869	127057	255365	232059
932400	281675	307707	298112	357568	465396	305323	321916	397157	123590	430150	370544	769427	478353	66748.8	438450	538114	127502	472605	394515	586694	124536	474357	290113	350808	182005	146203	165647	301600	54.1667	193391	206304	183931	83164.6	257655	107712	130218	138359	125900	255348	230458
933600	278506	305268	295786	355751	462120	302924	319975	400522	122976	428591	368698	765845	478102	67468.8	436862	533911	123542	475223	387069	585194	125331	473693	291116	353158	181941	144498	164545	300206	54.1667	191734	204063	183372	82532.5	255366	107226	129520	137995	124626	254356	228562
934800	277036	304045	293592	353360	458146	301091	317429	404647	122356	427335	366722	760666	479572	67286.4	434455	528101	120563	479427	391756	583941	126118	472956	292132	355419	181921	142984	163574	298868	55.4167	189162	203021	182570	81503.2	253929	106350	129265	137769	123346	254428	227291
936000	275501	301714	292788	352031	455997	299112	315353	409607	121226	424911	364683	759082	479967	66750.4	432857	525316	116668	478120	385244	583540	126834	471326	292768	358141	182204	140647	161976	298099	60.8333	186534	202398	180635	80246.8	250739	105675	129654	137755	122542	254387	225704
937200	273493	300596	291482	351012	453666	297007	312364	416425	120349	423195	361943	753553	480981	67077.6	431662	519502	113678	474252	391759	584075	128100	469122	293576	358804	181838	139762	160721	297214	46	184743	200784	180131	79417.6	248265	104848	129297	137578	121919	254836	224876
938400	272404	299593	290314	349931	450385	294525	310098	419592	119856	422326	360253	752259	481830	66835.8	430021	515231	110495	472206	383133	583690	129172	466421	294995	360654	182379	138480	160257	296928	67.5	183201	200433	180003	78474.8	245230	103706	128803	136710	120553	254712	223827
939600	271127	299185	289043	347273	449040	293404	307065	424186	118528	420053	358790	747694	481082	67201.3	428880	510550	108169	471692	405130	583213	129762	464365	296060	361781	181231	136950	157846	295122	53.6	181838	200097	179641	77416.8	242553	102985	128504	136674	119228	253843	222866
940800	270091	298482	287615	346067	445599	291986	305311	428990	118154	419201	356777	740510	480736	67225.6	428237	506668	104916	474709	407136	582992	130467	462168	297574	362305	180158	135881	156811	294461	54.8	180740	199178	178574	76626.4	240311	101924	127906	136782	118288	253856	221786
942000	268632	297475	285272	345715	443221	290573	303137	435026	117579	417828	355254	734520	480515	66912.8	427338	503298	102854	473184	418334	584094	131306	460066	298902	363722	179930	134857	155407	295090	48	178950	198282	178134	75485.2	237763	101176	127515	136965	116705	253970	220550
943200	267484	296860	285157	344348	440371	288198	301110	438260	116468	416788	353676	727474	480790	67157.9	426950	498858	99682.8	468264	413134	582220	132315	459467	301847	364290	179162	133474	153065	293745	50	178473	197816	177550	74851.2	235523	100464	127511	137192	115518	253131	219082
944400	265076	294619	284016	342374	449561	281506	287683	584933	107095	413617	369768	711232	471238	67573.2	453404	492026	99292.8	554934	442707	605905	157987	513189	366689	418145	188994	137065	167598	321896	30.8	183116	204875	183095	71695.2	253701	101298	134120	141124	127488	283438	220988
945600	248031	269443	270643	352573	472842	269042	250585	637237	99722.5	410987	389613	732205	461093	67320.8	445174	487373	92002	542269	406275	590945	149942	496807	356191	411139	185708	135708	162438	313170	42.8	182216	201677	179165	67760.4	250080	98135.6	130033	136258	119781	281002	217339
946800	236064	265404	262440	352415	465168	261304	236460	607039	98460.4	395399	375472	699618	456977	67013.2	421883	464387	87836.3	532232	370092	574710	138090	483464	347668	400433	182322	132726	159838	303631	34.4	179043	197468	174410	64783.2	243511	95142.8	125338	132401	114501	276758	213070
948000	227901	263022	254873	343087	451543	253444	226451	564406	97636.3	378718	356079	668960	452567	65959.6	400176	440105	93765	504372	346959	554536	131450	469498	340185	391113	176310	128637	155490	295085	41.2	174184	191068	169808	61507.1	234206	91761.6	121303	128256	110118	272976	205668
949200	219086	258962	245215	328496	433683	243269	216123	516897	95436	362456	337520	643846	447646	66102.9	382644	415442	101940	463056	322532	533236	130764	455202	335085	382125	170033	124185	150230	288432	47.9167	168302	184422	164747	58130.4	225207	88272	116267	124025	106880	268160	201236
950400	211288	254729	235749	315740	414918	232950	205511	480866	94122.4	348574	319651	617430	441822	64933.3	368792	392723	108331	425296	306420	516995	128830	442393	332449	372756	164842	119470	146735	282341	35.2	162881	178933	160302	55834	216558	84984.2	111788	120157	104273	262419	196674
951600	206055	251301	227363	305020	397248	222408	196132	455710	92426.7	336399	306144	596459	436716	64657.1	357050	373313	114374	395213	289691	498995	124342	428548	330546	364581	159382	115599	143364	275334	31.6	157993	173830	155924	53356.8	208400	82082.4	107822	116643	101478	255686	191615
952800	199267	248088	219969	295405	383993	213636	187364	435761	90284	326191	293604	575425	433782	63840.4	349517	355380	120786	376355	275818	486865	119296	415978	327212	355866	155314	112152	140318	269433	31.25	153321	169240	152232	51344.4	201047	78984.2	104714	113119	98012.4	249416	185630
954000	194629	244958	213508	286926	372482	206793	179382	417823	88637.2	317639	283253	557459	430480	63477.6	341177	340898	125571	363973	267023	475192	115130	403738	321924	346205	150811	108428	136581	261966	35.2	148380	163618	147996	48745.6	193547	76821.3	100560	110215	94786.8	242853	179898
955200	190776	244218	207295	279342	358773	199902	171897	403198	87281.2	309803	274669	537258	430744	63524.8	333780	325433	130717	354608	260749	468265	111734	389753	314132	335770	145420	104307	132298	254051	37.9167	143533	158897	143551	47037.6	186142	74126.4	97033.3	106422	92030	235761	174005
956400	187780	241836	201854	271741	348887	193549	165587	393182	85473.6	303646	267523	521347	430007	63857.1	329419	313039	135729	347703	257199	463303	109403	375912	308488	323725	140856	100284	128615	247128	38.8	138716	154458	139504	44726	178037	71700	93218.8	103086	88430.8	226642	168484
957600	184935	241430	198152	267139	340028	188756	159523	385791	84539.6	298458	262820	507815	431332	64456.7	326218	302341	140351	344499	256361	464065	107607	362829	301244	310381	135592	96840.8	124647	238953	42.4	135182	149420	135490	43308	172082	69884.6	88779.6	99497.6	84837.6	218125	162202
958800	184656	241285	194753	263575	333653	184220	154453	383100	83868.8	294194	259982	500204	434121	65829.6	326851	293547	144512	344087	256141	467552	105194	348292	294202	297620	130174	92906.4	120450	230939	32.4	131632	144450	131051	41680	165684	67228.4	85175.2	96341.2	81612.1	208303	156760
960000	184362	240945	192542	261128	329191	181190	149892	382385	83105.8	292165	259624	493751	439402	67768.8	328261	286933	149335	346037	261787	475532	103209	334898	286018	283948	124710	88771.6	116950	222700	33.75	127336	139696	127193	39847.2	158922	65002.4	81996.7	92814.4	78361.2	198603	151136
961200	186446	241176	191266	258665	325384	178153	146576	382780	82867.2	291574	260788	488861	445023	70122.1	330948	281809	153271	351020	264975	486532	100445	320930	277824	270730	119395	85024.8	113075	213806	32.8	123474	134199	123026	38546	151958	62917.2	78442.4	88824	74620.8	189162	145465
962400	189144	242706	190647	258594	324685	176149	143783	385836	83215.2	291181	264701	486042	449443	73026.8	335620	277726	157724	359338	271558	500996	97844.8	308323	268847	256840	113997	81633.2	109762	205035	32.9167	119519	128304	118238	37148.4	146044	60339.2	74246	85392.9	71345.6	180113	139556
963600	193286	244586	190878	259609	323930	175535	140732	390217	83442	292747	268814	487548	457618	76708.4	341624	275266	162497	369810	279974	514521	95644	293822	259433	244064	108572	78277.5	105970	196003	40.4	115866	123318	113059	35742.1	139305	58035.2	71168.3	81811.6	68598	171892	134120
964800	197281	246631	192379	262414	327066	173922	139519	395879	83216	295313	275631	488807	467512	80084.8	348715	274211	166734	382118	288241	533796	92917.1	281414	251252	230661	102806	74629.6	101808	186963	27.2	111706	118886	108523	34089.2	133018	55836	67543.2	78322.8	65168.8	164004	128358
966000	202460	249449	194512	265455	331351	173280	137456	402231	83938.4	298427	284073	493204	477491	84225.4	356453	273308	171148	393760	300478	553817	90788.4	268108	241927	217860	97184.4	70472.4	98312.1	178154	34.1667	108229	114422	103877	33032.5	127354	53513.2	64111.6	74512.5	62471.6	156214	122863
967200	208805	251687	196804	268590	335697	171943	136314	410324	84789.2	302176	291928	497340	486088	88104	364908	271843	176402	407742	312574	576497	88437.2	256752	233155	205575	91630.8	67272.5	94399.2	170201	39.2	104093	110424	99224.8	31815.4	120997	51487.6	60958.8	71397.9	59170.8	148849	118160
968400	214855	256794	199814	273837	341888	171924	135276	419865	85730.4	305163	301041	504138	498814	92175.6	374331	273078	181354	423820	325665	600502	86192.8	244327	224128	193838	86174.2	63748	90974	161696	41.6	100136	105469	94415.4	30527.2	114976	49320.4	57716.4	68287.5	56690.8	142373	113082
969600	220318	260240	202623	277588	348797	171015	135470	430219	87299.6	308750	311525	510798	509932	96304.8	383408	274879	186307	440566	337532	624687	83636.4	233047	215466	182203	81461.2	60909.6	87855.4	153437	33.2	97309.2	101475	89584.4	29327.6	109518	46905.2	55083.6	64393.6	54202.1	135247	108500
970800	227666	264522	206565	282317	355739	170262	134915	440678	88139.6	312504	320430	519334	522653	100606	393127	276733	191524	458730	351793	649649	80771.6	222806	207389	171344	76648.4	57545.6	84084.6	145311	36.6667	93174	97455.6	85168	28190.4	104322	45289.6	52420.8	61466.3	51329.2	129514	104174
972000	234700	267995	209690	286448	363027	170030	133759	452281	89944	315681	329962	528154	536644	104818	400968	278771	197547	479413	367811	672249	77778.8	212844	199218	161701	71355.6	54566.3	80932	137484	32.4	89777.6	93400.8	80704.4	27118.8	99729.6	43126	49724.4	58188.3	49225.2	123234	99678.8
973200	241523	271694	212643	291090	358518	166402	130108	445626	89303.2	315541	332828	528824	550904	108287	402788	270076	199720	523645	432531	695683	74482.4	200888	178478	148777	66777.6	51175	75884.8	126805	67.2	87535.4	89464.4	77194.4	27359.2	95366.4	41547.6	48959.6	57013.2	45210.4	120364	99987.9
974400	266502	286402	235075	311692	389611	182391	137970	486100	94367.6	346331	358860	596638	585434	113247	438379	314706	204910	593083	556287	722990	75821.2	201030	173262	144287	63965.6	51215	76602.4	120824	72	86027.5	88402	73995.2	27667.9	92445.2	42117.2	50410	56150	44456	119636	97453.3
975600	288245	290809	283589	329819	410824	193567	145896	566430	95537.2	368273	392042	672373	608226	117482	468678	375108	206600	711380	627787	773771	80443.2	209244	177394	143923	60138	50300	79785	116877	63.2	83795.2	85711.3	70322.8	27509.6	92555.8	41917.6	50612.4	54713.2	43532	126973	98830.4
976800	306645	294463	314244	351321	450143	202665	154476	703141	96460	392003	426579	769836	631993	124247	501836	444631	211346	843260	770805	840498	86004.8	221521	187953	147578	57589.2	50364.4	83866.3	113913	55.2	85038.4	83671.3	67560	27162.8	95215	41709.6	49796.4	53735.2	43352.1	135361	100652
978000	324253	301056	339774	382875	505792	215096	162582	889417	99283.6	411476	453770	882339	657682	131676	530191	511481	217762	1007370	937499	911413	90304.8	231346	191202	151878	55275	50417.2	84397.6	111985	61.6667	86033.2	81356	65253.3	26512.8	97430.8	41263.6	49000	53030.4	43372.4	135078	102494
979200	340840	309275	360716	417255	562204	228042	170070	967156	102645	432017	475727	962371	679578	137389	553332	575623	225269	1070650	1163740	970263	90334.4	239002	193420	154493	53697.2	50494.8	83831.3	109552	53.6	86559.2	79682.1	63393.2	25915.6	98031.3	40407.2	48077.2	52001.2	43053.3	138137	102224
980400	355568	315398	377737	448922	611142	239104	178769	1025010	105918	450976	492619	1035560	696716	140850	571178	631926	232832	1076910	1181940	1005730	83814	244073	183160	155875	51941.2	49870	81986.8	106988	60.4	85371.6	77150.4	61310.4	25804.4	96900.4	39746.8	47735.6	50800.8	43955.8	134856	102393
981600	371205	320668	388523	473256	648660	248142	187612	1022410	108178	468993	505766	1090330	703467	140096	583355	676261	240535	1065740	1065330	1009590	78346.7	239137	169993	155813	50741.2	49428.8	76552.4	105195	56	84009.6	75116.7	59440.8	25384.8	96267.6	38932.1	47530.4	50129.2	44272	129146	102340
982800	380804	324596	394549	489391	674466	256545	194956	999301	110416	480402	511580	1120900	702244	136665	590973	709978	246897	1038910	939017	992304	74066.3	236882	159592	155382	49817.9	48712.4	71854	103149	53.75	82736.8	73490.8	57807.9	25065.6	95981.2	38156.8	47409.2	49085.2	44686	124417	102099
984000	387813	324436	396125	499476	693162	261358	200982	964661	112399	486278	511510	1136080	694495	130751	591504	732210	251492	1006000	849544	961994	70974.2	229223	151360	155288	49130.8	47968.8	68460.4	101778	60.8333	81557.2	72060.4	55951.2	24718.3	93329.2	37741.6	47378.8	48506	45233.6	120828	102349
985200	389933	322507	394584	504752	702822	264760	205548	924585	113883	487631	507822	1135300	684106	123358	587680	739734	256587	961612	786253	924918	67488	223429	144984	157160	49223.6	47433.8	66139.6	102007	60	80468.8	70901.2	54662	24578.8	90798.8	37328.8	47043.2	48032.4	45942.4	118040	103915
986400	391769	319945	391447	506692	708546	265810	207933	877124	114656	485574	502059	1129530	671901	115269	581312	742148	259571	908578	732262	885731	64319.6	220548	141188	158932	49349.2	47179.2	64819.2	104248	49.2	80360.8	70602	54290.4	24612.5	89957.6	37148.8	47424	48191.7	47274	117140	105693
987600	390818	316234	384686	507455	713299	265699	209278	831863	114465	482495	495439	1117010	656767	106929	573051	738433	261942	853741	694821	844698	62224.4	220922	138605	158064	49745.8	47101.6	64168	106722	63.75	80522.4	70916	54489.2	24731.2	91468.8	37324.4	48292.5	48774.4	48777.2	117372	108714
988800	388213	313650	379544	506952	714586	266099	210485	783326	113821	475595	488218	1094870	643135	99054.8	563825	731101	265298	800276	665020	805728	62272	225118	137991	158199	51534.2	47156.4	64296	111780	62.8	80792.5	72036.8	55520.4	25296	93910.8	37918	49316.8	50108.3	50683.6	119091	112456
990000	383865	309268	372166	503731	714523	265479	211238	740697	112863	469234	480261	1066900	628302	91832	554901	718239	267078	753195	623313	768240	64197.2	231288	139780	159621	53156	48314	65853.2	117908	53.2	82280.8	74009.2	56840.8	25760	98217.2	39396.8	50902	52209.2	52824.8	122572	117033
991200	379742	304435	365958	499025	706434	265126	211348	688805	112614	462228	470680	1038310	612800	84746.3	543318	705425	267931	708388	596186	731693	67237.5	239273	142643	163364	55623.2	49335.2	68460.8	125507	56.8	84892.9	76174.8	59054.8	26471.2	103599	40955.6	52862	54545.2	55257.1	128033	122561
992400	376494	299092	359176	492715	694973	263125	211858	645310	111700	456261	461899	1008370	597373	77920	533425	690500	268157	664880	566145	700314	72170.8	250326	147024	169773	58807.2	50888.8	71443.2	134868	58.8	88138	79501.3	61908.8	27339.2	110674	42995.6	55242.5	57310.4	58486	135438	128968
993600	369780	294322	351500	488057	679668	260664	210959	604887	110947	449075	453026	980587	584576	72110.4	523608	674710	266744	624098	537737	669477	77728.8	261797	153054	177703	62769.2	53036.7	75363.2	145416	60.4	92340.8	83788	64898	28557.6	118678	45012.8	58198.4	61172.1	61714	144055	136301
994800	364278	289454	344432	482041	661245	257409	210822	566942	109768	442566	445086	953820	570351	66263.2	512598	659503	266955	587327	512102	639560	84937.6	275111	159972	186982	67354	56146.3	79686.4	157436	45.8333	98143.6	88333.6	68970.8	29745.6	127444	48130.8	61075.6	64852	65305	153619	144413
996000	358527	284932	338459	476814	645978	254628	210373	533707	108982	437715	435658	927435	557721	61668.4	503864	644940	265707	552783	489879	610991	92216	290078	168501	196870	72977.2	59347.9	85404.4	170517	45.8333	103717	94451.6	73322.5	31199.2	136167	51039.6	64075.6	69590.4	69168.8	164904	153651
997200	353095	278063	331394	470126	628937	251037	209625	501363	107982	430589	427868	902648	546420	57490.4	492540	628904	265219	521802	467596	585013	100260	306352	177298	208824	78420.4	62981.6	91280	183987	61.2	110568	100638	78142.8	32593.6	146929	54470.8	67622.8	74306	73456.4	176685	162044
998400	347020	273255	325392	463000	613914	249010	208277	471168	106762	423828	418434	879128	534023	53890.4	483471	614917	263646	494387	446125	557857	108317	323655	186940	221001	84479.2	67177.6	97833.6	197691	55.2	117259	107945	83606.7	34147.6	156526	58086.7	70780	79636	77362	188394	172332
999600	341213	267270	320081	455301	598282	245060	207165	443871	105398	416558	409723	851927	523405	50161.6	474458	601250	262008	469801	424867	531070	117033	340011	198107	232537	91081.6	71787.6	104928	211477	60.8	125213	115377	89287.2	35788	167428	61239.2	74349.2	84430.4	82384.8	201613	181577
1000800	334648	263568	313968	446136	582684	242293	207620	418926	104121	409240	401162	826126	511023	46401.2	465429	586164	260982	444783	404492	509032	125883	358009	209059	245697	97773.6	76866.7	112734	224408	54	133114	122953	95081.2	37945.4	178096	65384.4	77928.4	90291.3	86626.8	214772	189951
1002000	328968	259210	308745	436582	564828	240030	206435	396592	102785	403185	392593	799728	500726	43332.5	455940	569124	259185	421266	386082	486657	135761	375609	219672	259426	104962	82381.6	120583	236952	53.3333	140914	130696	100710	39581.3	188645	68878.8	81008.8	95376.3	91874	227272	198341
1003200	322917	253880	304030	425452	548540	237158	205935	374817	101982	396368	384456	776280	489502	40527.5	445425	554377	258010	402538	367896	464317	144934	393549	231992	272270	112035	88465.6	128487	249175	61.2	148270	138453	106485	41703.2	199070	73018.8	84538.4	100498	95856.4	239972	205738
1004400	317293	248172	297040	414763	531132	234688	206245	354162	100514	389049	376632	751880	480238	37564.8	436723	540876	255278	383745	352796	442899	153295	410835	243349	284851	119642	94862.1	136106	259754	53.6	155871	145809	111389	43391.3	208649	77048	87995.2	105815	100192	251466	212566
1005600	311468	242649	292157	405200	514803	231057	205976	337664	100029	383671	368267	729973	469990	34717.1	427653	525472	253122	366466	337346	424281	162144	426860	255849	298205	126522	101124	143824	268289	61.6	162828	153634	116633	45024.4	217659	80662.1	91233.2	110522	103414	263447	219690
1006800	305999	237615	286642	396391	500042	228344	204438	325265	98521.3	377588	360922	706953	460467	32366.8	419289	510723	250542	351910	324135	405951	170059	442134	268162	310294	133107	108556	151299	276278	66.4	169402	161292	120983	46971.2	226530	83950	93621.6	115235	107283	274978	225021
1008000	301377	233192	281261	387346	485524	225109	203448	312414	97156	370320	353744	689185	451317	30127.6	412673	497587	247864	338513	312712	390072	179129	456212	280108	321453	141137	115838	158131	283637	50.8333	176012	167852	125460	48316.7	234202	87008.4	96246.8	119415	109978	284071	229868
1009200	295619	228707	277018	379362	472299	223854	202470	299293	95999.6	364824	346576	668355	442172	28322.4	404604	484357	245458	325292	301955	376143	186735	469240	291288	332696	146702	122631	164371	290700	54.1667	181452	175676	129136	49790.8	241090	90361.7	98890.8	123299	112836	294271	233973
1010400	290366	224317	272076	370978	458702	221024	201870	287548	94765.6	358632	338864	647248	432702	26311.7	396518	471970	243909	313465	291975	360620	193521	480439	303092	343346	152181	129497	170616	296693	60	187397	182408	133206	51350.4	247231	93317.5	101456	127000	115730	303273	236852
1011600	285042	220722	267503	362874	445570	218878	201171	278459	93428.4	351849	332756	626494	422602	24815.4	387976	458224	241220	303131	282735	348158	197925	489832	313032	352101	157862	135188	175870	301500	61.2	191265	188822	137018	52727.6	251866	95843.2	103428	130246	117633	310064	239463
1012800	278934	217293	263367	355878	432694	217411	200493	269452	91937.2	346450	326505	608497	413902	23098	380767	445851	238910	294147	270973	336268	202110	497703	322275	361170	162722	141435	180073	305938	56	194879	194466	140484	53827.2	256498	98162	105980	133392	119806	315439	241661
1014000	273734	212969	257782	346681	421076	215154	200074	260535	90904.8	340975	321378	591175	405101	21401.7	372234	432885	236065	284665	260289	324458	207005	505518	330844	368015	166727	147295	184496	309296	48.8	197362	199973	144120	54722.8	260094	99948.8	108198	136352	121784	320192	243640
1015200	267939	208884	252720	339078	409075	212849	198982	253864	90840	334459	315350	575598	395965	20071.6	363777	421484	233162	276048	250816	314010	210699	511838	337529	373646	170404	151731	187927	312858	52.8	199587	204644	145988	55549.2	262450	101429	109650	138634	123774	324993	244854
1016400	262686	205146	247025	330887	397089	210368	197683	246927	89644.4	328762	309102	559300	386989	19160	355495	409427	230781	268078	242630	303767	213841	517213	343238	379014	174052	156370	190385	315982	56.4	200165	207755	147760	56152.8	263748	102421	111094	142002	125032	326698	246557
1017600	256626	201733	241241	324120	384563	207359	197508	241869	88562.5	322602	303132	544956	379870	17889.2	348344	398404	227865	260603	238600	295542	214673	519616	347012	382637	176442	160248	192383	318298	56.4	200354	211115	149491	56679.6	265085	103140	111971	144374	126569	329267	247455
1018800	250693	199349	236126	317118	372131	206171	195613	235084	88070.8	316648	296866	530455	371366	16961.2	340319	387806	224947	253725	233664	287987	215731	521883	351719	384278	178559	163759	193885	320416	51.2	201213	214673	151278	56621.2	265475	103446	112212	146460	126903	330244	248102
1020000	246010	195892	230891	309449	360852	203197	194198	229044	86981.2	311474	291101	517260	362678	16393.3	333486	375853	221752	246445	229192	281958	216760	521832	354038	384968	179612	165916	193371	322708	47.9167	202232	217660	152268	57107.5	265482	104065	113204	147902	127760	330262	247909
1021200	241010	193002	226200	301852	350202	200387	192592	223700	85475.6	304320	284374	502385	355148	15941.7	325671	365792	220188	239434	225360	277342	218190	521472	355626	385615	181466	168250	191698	324456	55.6	201287	219868	153750	56892	263734	103543	113166	148830	127302	329914	247108
1022400	235373	189970	221432	294791	342253	197936	191513	217978	84551.6	299089	278729	488056	348040	15440.8	318414	355726	218364	233584	222719	271479	218328	518680	357180	385794	181220	168778	191041	326308	49.6	201083	220766	154915	56881.2	263402	103479	113434	150368	127930	330875	246611
1023600	230214	186378	216077	286316	333151	195701	189968	212700	84132.4	292712	272385	474313	340255	14906.4	311309	346765	215958	227535	221033	265188	215790	516619	356945	384250	180995	169756	189610	326803	51.2	201522	222640	156143	56975.4	261502	103669	113370	150857	127534	328698	245504
1024800	224702	183524	211823	279754	323922	192924	188116	209575	83616.4	287436	266449	462750	332792	14344.2	301400	336727	214119	223330	220216	260877	216581	512714	355816	382818	180697	170696	187168	325147	42.5	199329	222256	156635	56598	259934	103288	113380	152196	127182	327134	244078
1026000	219359	180932	206885	272874	314078	190608	187519	206426	82679.6	281555	260781	450299	324910	13996	292694	327854	210842	218977	220380	255146	217319	510312	355081	381042	179514	170468	183763	324364	62.8	197898	221769	157207	56518.4	256700	103072	112356	152999	126399	325111	242146
1027200	214498	178003	201416	265574	303893	187596	186578	205318	81592.9	276926	255438	439207	319079	13380.4	286809	319427	208083	214905	221612	252321	217452	506276	353696	378473	178949	169710	180741	322950	58	195860	219904	157471	55957.6	254046	101928	111984	154234	126027	321527	241228
1028400	209863	175448	196564	259358	294586	184717	185207	203828	80952.4	272908	249694	428980	311821	13084.6	279524	311935	205336	211667	223503	248864	216572	501524	349644	376945	178038	168566	176743	321557	48.3333	194546	219160	156905	55332.4	250491	101825	111208	154203	125041	318374	238731
1029600	205770	172799	192875	253094	285880	181689	183408	204819	79876.8	267746	243860	420125	304996	12565.2	274425	304554	203256	208848	228336	247004	213178	495197	346443	373381	176441	167424	174103	319831	60.8333	192244	216985	157249	54970.4	246938	100636	110284	154353	123962	314993	236806
1030800	201769	171141	189330	247274	278631	179393	181955	205398	78952.4	263018	239776	411664	298921	12420	269340	296902	200497	207122	234345	245480	209087	488340	343340	369232	175217	165013	169645	317651	46.4	189854	214910	156709	54131.7	242806	99090.8	108813	154694	122829	310173	234207
1032000	198028	169326	186368	241449	272599	176451	181218	208500	78478	258108	234600	402951	293298	12282.8	264307	292623	199100	205786	243172	244121	207210	480436	339840	365633	172834	162551	166474	315197	57.0833	187540	212834	156124	53477.6	239128	98240	107487	155032	121734	305133	231833
1033200	195033	167449	183143	236244	267841	174085	179157	211957	77305.4	253206	229569	394610	288218	12189.6	259948	286314	196109	205764	253926	243946	205484	471470	334946	360351	170512	159578	163147	311616	54.5833	185557	210158	156303	52866.7	235459	96695.2	106066	154998	119728	301129	229769
1034400	191643	165406	181344	231250	263593	171690	178574	217974	76358.8	249520	224816	387834	282622	12108.8	255940	281577	194467	206445	267176	245191	202353	464450	329664	356852	167817	156494	160465	307215	63.6	182910	205544	155989	52240	230469	95179.2	104375	154361	117914	296050	226720
1035600	187970	162360	178434	227134	259939	169717	177822	225834	75986.4	246266	220605	381428	277981	12237.6	252920	276442	192470	208528	283155	247919	196750	455465	324122	351179	165565	153175	156113	302813	53.2	179425	202176	154738	51332.8	225600	93824.8	103258	153393	116263	291001	223264
1036800	185227	160547	176670	222178	256493	167439	177771	235207	75452.9	242845	217337	376354	273333	12148	249308	273689	191166	211625	303931	251891	194638	447847	317748	345422	162938	149590	151857	298921	54	177171	198918	154128	50575.6	221238	92458.8	101921	152344	114469	285090	220880
1038000	183536	158446	174665	219312	253466	165998	176745	245738	75192.1	239802	214286	374599	269712	12764.8	247198	271418	189227	217540	328368	256535	191654	437572	310440	340112	160928	146243	147998	294220	51.6667	173509	194260	151995	49790	216700	90875.4	100156	150943	113254	278953	218013
1039200	181722	156921	173869	216323	250692	163794	176449	259252	74488	237444	211404	372472	265601	13390.8	245902	270643	186892	224473	355838	264210	186503	427724	303813	332255	158923	142155	143757	289339	54.4	170656	190662	150920	48841.2	210701	88510.8	97609.6	149102	111024	273429	214978
1040400	180674	155998	172108	213882	249426	162755	175214	273190	74409.2	235333	208252	372771	263420	14136.4	244858	271308	186133	232570	386694	274142	179896	415902	295448	325637	155770	138104	138978	284914	56.8	167075	186181	148853	48272	205578	86590	95854.8	147246	108623	267407	211538
1041600	180654	154899	172597	211714	249420	162139	175793	289474	73990	233817	206712	374518	261175	15652.8	244769	271852	184722	242045	421346	286412	174955	405016	287850	317568	153113	134221	134310	281085	51.6667	164056	182576	147323	47653.6	201128	85197.6	93935.4	144461	106484	260990	208050
1042800	180267	154137	173371	211097	248843	162162	176918	306464	73820.4	232578	205056	374980	259786	17263.3	245146	274078	184998	254361	458480	301444	171032	394488	281134	310786	150012	130002	129333	275111	46	160841	178738	145940	46420.4	196568	83448.4	91990.8	142562	104578	254333	204166
1044000	179916	153670	174254	210398	250774	162090	177360	327187	73795.6	232320	204836	379038	260108	19348.4	245880	277702	185184	268518	497680	319832	165806	383557	273100	303245	146768	126280	124794	269981	62	157474	174169	144634	45476.4	192377	81942	89819.6	140821	102204	247553	200338
1045200	180686	152546	174607	210351	252903	162849	179156	347948	73995.8	233429	204697	384862	260261	21896.8	246180	281941	184279	284087	541372	338950	158707	372294	265242	295490	143571	121572	120370	264637	59.6	153646	169442	142074	45216	186773	80712.8	88179.6	138217	100088	241523	196390
1046400	182645	152568	175389	211272	255469	163685	181468	369392	74308.3	233360	205762	394807	260716	24649.2	248562	287625	184378	302538	584893	359550	153232	362602	257620	288354	140968	117692	115645	259158	44.4	150017	165749	140053	43669.6	182102	79023.3	86066.4	135880	98247.6	235440	193372
1047600	184795	152534	176880	212577	258650	164729	182980	394072	75336.8	234739	206688	404094	263425	28108.8	250336	294439	185280	323321	631710	384031	148266	352038	248620	280655	138196	113473	112028	253246	49.1667	146914	161619	137587	42888.8	177093	77182	83916.8	133417	95736	229182	189150
1048800	187694	153486	178742	214665	264834	165669	184505	417104	75343.6	235780	208924	416670	267164	32095.6	254089	301968	186635	342829	674998	409179	144418	340059	241108	271179	135317	109496	107804	248423	54.4	144046	157325	134575	41924.8	172564	75263.6	81885.8	130742	93616	222647	185526
1050000	190720	154580	180630	218148	269237	167785	186676	438840	76173.6	237780	211250	429962	271807	36349.2	258120	310266	188008	363286	718392	438444	138949	328606	232841	264281	132805	105129	103816	243656	46.8	141596	153936	132410	40892.8	167957	73565.6	79790.4	127300	91342	216474	181522
1051200	193614	155869	182432	221729	275263	170174	188867	462882	77094	239232	214129	443123	278147	41256	262650	318925	190950	386514	759517	467406	132755	317789	225098	256508	129870	101565	100034	237697	50.4	138374	150444	130196	40091.2	163526	71599.6	77644.8	124354	89056.3	210519	176742
1052400	196967	158379	184838	225460	283047	172676	191351	481588	78733.6	242525	218191	455611	285311	46822.5	269151	326156	194396	410825	798139	500618	127768	307145	216351	248160	127018	97633.6	96458	231971	56.25	135891	146439	127762	39079.2	159112	69852.8	75704.2	121800	86683.6	204610	171972
1053600	200563	160312	186709	230733	290821	175998	194625	501122	79556.8	247018	223330	469805	294099	53164.2	274401	334693	198318	435423	834178	531698	124010	297791	209486	241539	123359	93875.8	92794	225946	58.4	132857	142590	125592	38233.2	154705	67927.2	74067.1	118958	84584.6	198067	168276
1054800	204598	163818	188484	235976	298291	179233	197949	523171	81606.8	251142	228008	483892	304506	59441.6	280913	342564	202249	460394	865809	564422	120031	288708	201255	234266	120775	90103.6	89978.8	220167	50.8	129562	139235	122581	37306	151049	66501.2	72286	115928	82626	192636	164634
1056000	208130	166623	189674	241858	307794	182088	199871	537292	83281.6	256978	234120	498233	316552	66117.2	286582	349796	207492	483368	893057	598373	115282	279928	194020	228027	118162	86698.8	87095.2	214446	51.6	126570	135457	120048	36289.2	146609	65200.8	70319.6	113253	80672.1	186382	160433
1057200	213391	170014	191666	248362	317494	184861	202609	555264	85690.8	262797	240797	513661	330190	73355.2	294664	357212	212576	502564	917129	633455	110703	270257	187315	220273	115244	83574.6	84571.2	209054	57.6	124052	131781	116345	35181.3	143200	63170.8	68675.2	110783	78259.2	180666	156444
1058400	217966	173970	193058	256081	327604	187505	205017	569775	87564.8	270188	248098	527996	345792	80145.2	302122	364880	218401	523273	936939	667504	106725	260594	180693	214021	112953	80322.8	81332.4	203218	47.6	120479	128123	112878	34316.7	139348	61328.8	66885.4	107490	76861.6	175020	152483
1059600	222367	179088	195468	264041	338980	190604	208436	584173	89354	276897	255607	542904	361507	87679.6	310344	370220	225930	542966	951862	700137	103409	251423	173989	206785	110654	77601.2	79326	198198	52.9167	117723	124785	110330	33369.6	135626	59652.1	65074.8	104440	74917.2	169089	147980
1060800	227059	184672	198137	271943	350544	194350	210788	592814	91602.4	285507	263600	556130	380432	95140.4	319872	376109	233040	562061	959599	732308	99290.8	242722	167452	200347	107520	74737.6	77021.7	192308	48.8	115418	120867	107822	32132.4	132110	58131.2	63668.4	101425	72764.8	163310	143953
1062000	232456	190542	200517	280415	362585	197920	214124	603299	93957.6	293867	271319	564964	399254	101824	330390	382301	241949	580498	959794	761216	95766	233513	161511	194700	104578	72157.2	74699.6	186295	42.4	113224	118322	104905	31346.8	128787	56503.6	61925	97938.4	71060.8	157903	139771
1063200	236440	196410	203204	289125	375316	200954	217774	607602	96128.8	302210	280589	575254	419750	108568	339642	386724	250586	597574	960117	789265	92454.4	225407	155084	188651	102150	69587.5	72853.6	180745	60.8333	109905	115451	101986	30548.3	125772	54899.6	60569.2	94908	69348.4	152877	135733
1064400	240604	202402	204542	298544	385945	203543	220380	612479	98546.4	310984	288873	585354	440291	114371	349624	389705	258856	615818	956629	814324	89585.2	218494	149938	182719	99258.4	67026	70909.6	175198	50	107004	112036	99484.8	29460.4	123078	53454	59422	92602.1	67734.8	147434	131702
1065600	245412	208887	206064	306733	397644	206991	223752	615734	100936	320054	298061	595340	460933	119786	360857	392390	267689	631142	947230	832722	86578.4	211812	144642	177839	96906.3	64680.4	69014.4	169351	47.9167	104801	108710	96844.6	28891.6	120474	52112	57760	89642.4	65886.8	142853	128335
1066800	249446	215387	207872	316320	408888	210378	227262	618124	103164	328529	307707	606572	482267	124202	371856	394649	276699	643198	935724	849372	84124	204824	139926	172194	94841.3	62931.2	68363.6	164592	51.6667	101916	105913	93738	27916.4	118195	50735.6	56923.3	87005.2	64712.8	138140	124438
1068000	253762	221026	210248	325247	420288	212220	229794	621183	105433	338006	316593	613101	502525	128044	382517	396228	285178	653029	923756	861935	82140	198518	135001	167466	92970.4	61139.6	67177.1	159052	50.4	99646.4	103628	91115.6	27367.2	115338	49434.4	55194	84682	63505	134004	121010
1069200	258416	228080	212311	334021	429848	215035	232501	623270	107124	346217	324718	621852	522302	131223	392234	397645	293944	659961	907297	872642	80107.2	192632	131038	162858	90747.9	59584.4	66525.6	154590	54.4	97407.6	100547	88253.8	26644	113947	48302	54048.3	81898	62210	130097	117983
1070400	262748	234982	215065	343101	440838	217246	234822	620994	109302	354580	332632	627990	540902	133359	402314	396596	301142	665250	889428	876785	78873.6	186553	127192	158918	89044.8	58075.6	65527.6	149978	56.8	95596.4	98131.7	85989.2	26248.4	111580	47427.1	53384.8	79634	61125.2	126802	115028
1071600	265083	242338	217365	351309	449446	219686	236556	611885	110112	362412	340294	632973	557460	134607	412003	396381	309490	670302	866440	880723	77489.6	182230	123721	154628	86720	57154.8	65371.2	146746	52.0833	93711.6	95714	83547.9	25438.4	110666	46315.4	51738	77293.6	60296	123308	112240
1072800	268307	248105	219448	358981	456052	221578	239120	613685	111808	368883	346520	635192	572255	134435	419318	396301	316726	669504	843988	881175	76747.6	177953	120850	151093	85609.6	56274.8	65557.1	141076	53.6	92545.6	93428.3	81609.2	24868.8	109544	45891.3	51192.4	75659.6	59254.6	120293	109637
1074000	271378	253492	222164	365771	462069	223540	241228	618975	112622	373757	352429	636541	585758	133963	428423	395400	324006	669879	818995	878562	76637.6	175386	118402	147777	83906.4	55715.6	65290.4	138079	61.2	91330.4	91737.5	80057.6	24700.4	109552	44896.3	50414	74036.4	58833.6	118491	107641
1075200	271902	258242	224357	371533	467786	225041	243684	617141	113830	379167	359011	640085	596646	133394	434143	393891	329860	666309	791221	869767	76628	172918	116247	145296	82574.8	55622.9	65931.2	134146	47.9167	89861.2	90389.2	78355.8	24454	109261	44192.8	49604.6	72755.2	58400	116972	106238
1076400	273873	262728	225268	376944	470890	226085	245241	608636	114732	383285	362116	640900	606136	131323	439221	390646	335583	658730	761349	859352	77375.2	172343	115098	143251	81945.6	55398	66885.8	132202	52.4	88939.2	88569.2	76897.6	24287.6	109809	43910.4	49208.4	71593.8	58098.4	115915	104786
1077600	274798	267472	225814	381308	473534	227201	246377	598440	115458	387564	365242	641395	612153	128602	444663	387190	340151	652274	732951	848506	78666.4	172102	114437	141594	81007.6	55746.8	68446.4	129749	58.8	88184.4	87700.8	75437.9	23721.2	110771	43531.7	48967.6	71206.8	58310.4	115262	103616
1078800	274182	270578	227016	385739	474935	228108	246265	585711	115955	389429	367593	641580	617673	124848	448182	383060	343644	643764	702238	832873	80069.2	172721	114641	140646	80893.8	56578.4	69436.8	128495	52.8	88028.8	87270	74956.4	23903.3	111381	43617.6	48935.4	70643.6	58439.2	115673	103258
1080000	274000	274230	227035	388390	474978	227741	247628	578941	116194	390510	368499	641036	619673	121462	451324	378181	346488	631586	672078	815445	82625.6	174448	115756	140538	80929.6	57350.8	71146.4	127278	53.2	87604.8	86835.2	74148.8	23935.2	112669	43313.8	49026	71254.8	58857.9	116391	103805
1081200	273578	276527	227976	390593	473818	228193	247549	566129	115928	390074	369691	639665	622334	116873	452839	373294	348789	616881	642450	797445	85861.2	176945	117397	141045	81191.6	59045.6	73351.3	127688	50.4	88032.4	87062.1	73683.6	24019.6	114085	43767.6	49201.2	71397.6	59178.8	117771	103542
1082400	272822	278495	227999	393537	472688	228264	246543	550934	115740	389676	368580	639536	622227	112804	454506	368294	350279	602715	612478	775350	90220	180125	119704	142373	82235.2	60142.8	75377.6	127735	46.8	88519.6	87829.6	73506.4	24104.4	115649	43924.2	49488.8	72623.6	60053.2	119041	104347
1083600	270856	280722	227771	394293	471219	226999	245935	534666	115748	387904	366897	635820	619811	108072	452963	362925	353058	587068	584510	753637	94724.8	185476	123174	144480	83090.8	62080.4	78181.2	129215	56	89340.4	88891.6	74081.6	24313.8	118520	44366	50151.6	74197.1	61012	122061	106165
1084800	268201	281466	227268	393878	465871	226531	244628	518858	114924	385516	364649	629722	617209	103117	452602	357375	354015	571024	554711	729250	97989.2	190272	127744	146720	83890	63859.6	79830.4	131204	59.2	90857.6	90731.3	75197.2	24994	120786	45130.8	50810	76147.2	61845.6	124697	107370
1086000	266032	282140	226815	393045	463006	225445	243454	503128	114875	382239	362089	622633	611439	98552.8	450889	351504	354321	555549	526746	705603	102745	196576	132074	150537	84952.5	66136	83136.4	132821	56.8	91016.8	92474.8	75915.8	25134.4	123588	45533.3	52253.6	78741.2	63255.2	128533	109336
1087200	263071	281894	226710	391572	457585	225118	243075	488646	114386	378712	357888	615371	606448	93346.3	448620	345715	354337	538863	498511	682614	109187	203826	137787	154687	87247.6	67986.4	85693.2	136314	62.4	92833.6	94767.2	77427.5	25884.8	126328	46192.9	53138.4	82097.2	64292.4	132388	111844
1088400	259595	280957	224462	390018	451716	225050	241205	471921	113784	374162	353628	608477	600358	88280.8	444417	339609	352914	521777	473621	659154	116714	212531	143756	159344	89298	70850.4	88174	139168	54.4	93633.2	96809.6	79132.8	26492	129986	47045.8	54266.8	85711.6	65917.6	137179	114615
1089600	255422	279311	222230	386377	443756	222845	239234	456185	113620	370316	349089	602693	592770	83358	440198	332871	351338	505284	448545	635260	123063	221531	150579	165504	91763.6	73206	91229.6	143540	56.8	95326.4	99617.5	80886.8	27116.8	132330	48088.8	55472.8	90037.2	67365.4	142038	118713
1090800	251944	277472	219683	382713	437431	221622	237585	439629	112632	364675	344032	596179	585768	78695.2	435111	325845	349769	487497	425531	612093	129354	230411	156915	170492	93954	76286.7	93979.6	148416	60.4	96780	102412	83233.2	27600	135403	48900.4	56712	94276.8	69325.8	147421	122535
1092000	247859	275876	217682	378043	430296	219499	234567	424056	111316	358639	338169	586988	577027	73783.6	429835	318830	347278	470335	405120	588998	136638	239962	164060	176237	96646	79136.4	97320	153687	48.4	98165.4	105080	85744.4	28660	137934	49990	58330.4	98684.2	70751.6	152650	126861
1093200	243786	274336	215117	373735	421582	217961	231433	411472	110619	353317	332533	578074	568304	69295.2	423510	312851	345665	454161	383377	566343	143973	249194	170871	182742	98633.6	81281.6	99921.3	159591	54	99665.8	108156	88773.6	29185.6	140301	50788	59640.8	103428	72963.2	158521	131609
1094400	239218	271242	212531	369030	413167	216238	229165	396336	109260	345824	325449	569167	560527	64460.8	417295	306422	343805	438547	364772	543818	149810	257217	178211	188739	101140	83832.9	101973	165299	62.0833	101806	111184	91601.2	29688.4	143927	51940.8	60754.2	108313	75154.8	164135	135959
1095600	234318	268704	209237	363369	405142	214112	226575	381638	108509	339347	319284	556974	551398	60044.8	411388	299846	340238	423304	347517	523033	155063	266638	185926	195900	103345	86020.8	104457	171538	41.6	104102	114552	94722.8	30292.8	146075	53228.8	62051.3	113122	76387.2	169458	140848
1096800	229624	265482	206725	357959	397194	211738	222685	367225	107252	332261	311572	544928	540483	55884.8	405497	292850	337528	408898	331960	502443	163805	275126	193514	202310	105675	88170.4	106538	177624	51.2	106245	117670	98479.2	31261.2	148763	54206.4	63346.8	117090	78082	174914	144805
1098000	224210	262574	203872	350649	387696	210120	220113	354278	106262	325012	305437	532233	531687	51914.8	397798	285938	335212	393583	317799	483993	171593	283564	199575	209158	107308	89337.2	108774	183163	51.2	108210	120556	101729	31912.8	150574	55323.3	64194	121805	79719.6	179999	148570
1099200	219829	259835	200630	344063	378635	208385	217059	343001	104990	317173	297650	521435	520864	48412.9	391166	280352	332397	378595	307416	465716	173022	291154	206192	215293	109563	91055.2	110239	189112	50.8	110190	123059	105328	32292.8	153398	55883.2	65100.4	125980	80761.6	185303	152283
1100400	214388	255939	197115	337530	368659	205818	213657	330314	103596	310451	290144	509998	510715	44777.2	382398	273379	329568	364966	296688	447693	176094	298808	211708	221532	111155	92120.4	111602	194821	50.8	112074	125668	108778	32771.2	155235	56669.6	66435.2	130519	82360.4	189173	156320
1101600	210800	252339	194255	328895	360045	204194	211282	318842	103061	303730	283088	498933	499997	41950.8	374429	267115	326459	352038	288187	432135	181334	306270	217574	227226	112503	93277.2	112525	199453	53.6	113196	127284	112236	33442.4	157470	58048	67032	134062	83244.8	194114	159787
1102800	206259	248396	191144	322034	350622	201056	208393	310155	101866	296876	275792	487385	489239	38434	367282	261007	322774	340278	280522	415921	185508	313630	222735	233051	114442	93943.2	113450	204341	46.4	114933	128647	115239	33818.8	158619	58730	67998.4	137794	84408	197940	163365
1104000	200664	244414	187244	314536	341412	199429	204768	299770	100792	290586	268230	475915	478659	35836.8	359522	255238	318702	328550	275515	402382	187666	319145	226287	237630	115988	94269.6	114062	209344	51.6667	116373	130064	117781	34314.8	160116	59222	68348.3	141221	85543.2	201753	165629
1105200	196375	241593	183828	306018	331698	196674	202602	291944	100349	284378	262222	465161	468510	33392	352710	250417	314678	318686	269396	387837	188931	323296	230512	243338	116657	95149.2	114666	213293	62.5	117516	130191	120645	34621.2	161020	59978	68955.6	143962	86474.6	204868	168637
1106400	191048	237567	181349	299397	323631	194201	198827	284242	98641.3	277834	254321	454570	458554	31252.4	344610	246093	310831	308178	266291	374970	191975	325913	233497	247710	118239	95197.5	114478	217111	54.4	118095	131240	123012	34492.5	161778	60100.8	69159.6	145860	87187.2	207294	170814
1107600	187862	235194	178367	293145	315132	191653	195920	276718	97432.4	271100	247302	445120	446629	29056.8	336554	241252	307204	299245	265259	363829	195078	327383	235352	251075	118553	94762.4	114122	220657	55.6	119401	131616	124828	34844.4	162203	60520	68965.6	147810	87288.4	209034	172035
1108800	183723	231060	175961	286362	306710	189067	192663	272815	95958.3	265239	240120	434926	437246	27320	330852	237525	305017	290176	268104	352962	195720	328778	236901	253797	119016	94434.8	113392	223679	51.6	120887	131252	127475	34656.4	161973	60430.4	69043.2	148914	87431.2	211379	173066
1110000	179655	228277	174283	279365	298498	187497	189986	267862	94668.8	258695	234818	425265	425827	25392.8	324084	235942	301989	282987	272565	343953	196048	327768	238171	256770	119132	93892.8	112884	226634	51.25	121461	130694	129107	34804.2	162514	60529.6	69107.5	148807	87059.2	212278	174685
1111200	176401	224688	172807	273305	290821	185421	186803	264314	93919.6	253546	228930	415592	415582	23964	318273	233524	298432	281918	278684	335692	197057	328022	238374	257980	118247	93100.8	112169	228596	50	121779	130634	131107	34710.8	161749	60518.8	68909.6	149231	86925.6	212593	174766
1112400	173125	221923	171087	267970	283653	182611	184777	264160	92996.3	248498	222768	405354	404541	22716.4	310525	230696	294778	278423	288910	329025	197632	327164	237667	260740	117621	92278	110728	229051	43.6	122296	129159	132572	34652.4	161427	60560.4	68418	149336	86314.6	212567	174862
1113600	170421	218090	168233	261104	276784	181626	182460	263112	92124	243578	217077	398739	395628	21652	304681	228686	292449	274687	300595	322296	195882	324843	236903	260101	117197	91247.5	109536	229648	51.6667	122542	128168	133579	34466.7	160957	59939.2	67809.2	149067	86106	212010	174887
1114800	167695	215340	166942	255242	270193	179434	180478	264633	91456.8	238376	211522	392584	384644	20506.8	299405	226833	289059	270850	314995	317760	192625	324013	235377	260056	116460	89975.8	107552	229620	60	122368	126568	133839	34321.3	160626	59653.2	67182.8	147938	84964	211984	174635
1116000	165025	211664	165408	249974	263905	178446	178424	267898	90141.6	233798	206806	386350	374798	19720.4	293737	226219	286312	269540	333924	314698	191136	320843	232214	258666	116023	88906.4	106522	228808	53.6	122507	125472	134385	34235	159904	59242.4	66696.8	147085	84215.6	210347	174725
1117200	162854	208815	163812	244895	259086	176641	176292	271614	89259.2	229782	202560	381450	365070	18875.6	289219	225088	283482	269543	354122	311811	190384	317086	229736	256538	114581	87345.6	104612	228635	52.5	121207	122912	134130	33907.5	158795	58788.4	65910.8	146096	83300	208476	173556
1118400	161501	206558	162177	240124	253733	174962	174638	278016	88738.4	226185	198290	378638	355915	18320.4	284628	226295	279764	270771	376990	309506	188910	313535	226910	254655	113506	85471.6	102879	226840	49.6	120820	120748	133742	33670.8	156686	58420	65367.6	144058	82095	207039	172637
1119600	159388	203462	160698	235748	249868	173580	173400	287605	87959.2	222622	193544	377161	347306	17846.8	280987	227069	276545	272852	402227	309675	187152	307964	223091	252705	113151	83667.9	100752	225826	51.6667	120399	118917	132359	33197.2	155175	57613.6	64658.3	141898	81408.8	204958	171165
1120800	157745	201205	159852	231646	246192	172211	170819	297363	87513.6	219131	190437	374434	339463	17792.8	276409	227900	273362	277780	430544	310794	185767	302720	219496	250688	111928	82198.8	98192.8	224783	51.25	120215	117068	132177	32819.6	152937	56657.6	63802.9	139472	79952	202161	168773
1122000	156095	199056	159040	228423	242404	170717	169648	308071	86323.6	215830	186638	373044	331525	17535.2	274521	228014	270730	283749	460505	313991	182292	296462	215944	247033	110109	80191.2	96068.8	222967	56	118928	115136	130528	32229.2	150991	55832.9	63031.6	137110	79236.8	199997	167671
1123200	154921	197661	158324	225306	239240	170301	167894	320464	85718.8	212233	183760	371724	324745	17456.8	271714	229689	268822	293173	493491	317818	179081	289791	211975	243160	108744	78312.5	93870.4	221326	56	118081	113171	129284	32077.6	149205	55198.8	62040	134441	77602.1	197477	166000
1124400	154100	195434	157846	222654	236640	169053	166333	331506	85543.2	209372	181571	369669	317887	17498.3	269491	230690	266759	302785	526680	323929	175935	283767	207314	238925	107091	76210.4	92123.3	218659	54.4	117354	111029	128484	31942.8	147418	54316.7	60760.4	132525	76360.4	193282	163900
1125600	152516	193154	157248	219843	234707	168563	164849	347531	85028	207348	179333	368582	311340	17888.8	266276	231610	265234	314824	560566	330865	172933	278178	203605	234873	105332	74193.2	89512.4	215856	45	116185	108511	127440	31710.8	145889	53510	59841.7	129658	75274	190055	161724
1126800	151891	190319	155900	217254	233213	167448	164337	363599	85040.4	204645	177059	369630	305050	18529.2	264309	232612	262376	325590	593748	337686	170457	273726	199830	230715	103464	72398.4	87576.7	213224	56.6667	114742	106161	125540	31567.6	144065	53041.7	59067.2	127314	74493.3	187302	159028
1128000	151279	188712	154944	215064	231898	167261	162682	378754	85115.4	203415	175700	370192	299886	19414	262047	233639	260816	335923	628488	345474	167160	267044	194863	225821	102613	70514.4	85546.4	210292	51.2	114313	103858	123384	31116.4	141859	52213.6	57888	125136	73325.2	183712	157345
1129200	150707	187661	154250	212596	230156	167085	161373	392854	85137.6	201610	174839	370998	296268	20284.2	260933	234960	258727	346009	659323	355076	164155	261639	190918	221810	101234	68603.6	83378.4	207809	50	112734	101977	121630	30971.6	139838	51243.2	57168.8	122759	72320.4	180661	154962
1130400	150513	186660	152302	211755	229581	166136	160130	408165	85063.2	200180	172886	373748	291790	21337.6	259814	237477	258047	356092	689600	365622	161193	255244	187218	217036	99618.8	66819.6	81467.6	205178	55.8333	111519	99521.6	119463	30488.8	137554	50553.2	55872	120598	71364.8	177285	152853
1131600	149983	185245	152455	210675	228744	165880	158515	424424	85749.2	198085	172159	376393	288746	22790	258778	238346	256970	365038	718170	378932	157137	249293	182432	212168	98102.4	65379.2	79978	201978	60.8	110398	97604.2	117488	30133.2	135613	49597.6	55105.6	118299	70067.5	174616	150345
1132800	149845	184670	151917	210078	228812	165678	157115	438263	85325.2	196606	171417	377466	285968	24427.2	258112	240189	256149	374155	743251	391208	153978	243220	178003	206906	96297.2	63345.6	78003.3	199313	58.4	109636	95636.3	115794	29846.4	133730	49039.6	54038	116010	69192.5	171482	148630
1134000	150294	184282	151312	208969	229042	166078	155105	450085	85925.2	195948	170782	377968	283887	25937.6	258382	241847	256604	382310	767204	405172	150621	237376	173324	203342	94502.8	61523.6	76615.2	196923	55.2	108559	93586.4	114041	29455.2	132169	48053.2	53133.6	113437	68282	168568	146258
1135200	150378	183674	150695	208215	229654	165968	153871	460420	86363.8	194434	170540	378926	282346	27956.8	258056	242103	255896	392410	787620	418963	146806	232055	169640	198373	92738.4	59764.8	75164.4	193854	52.0833	107281	91676.4	112364	29030.8	130574	47064.8	52337.5	111020	67211.6	165358	143458
1136400	150752	183548	149861	207727	229280	166872	153579	467898	87416	194268	170630	380718	280472	30129.2	256273	242682	255969	401794	804681	433815	143623	227029	165754	194201	91753.3	58682.8	73920	190568	50.4	105597	89760.4	110677	28788.3	128654	46676.8	51504.2	108904	66439.2	162625	140888
1137600	150678	183101	149438	207805	231094	166780	152682	476465	88037.5	193355	171502	381752	280045	32163.6	255558	243775	257325	411363	818619	448143	141200	222600	162182	190430	89982	56925.6	72505.8	187416	58.8	104127	87855.4	108464	28194.8	126656	45650	50782.8	106783	65529.6	159952	139070
1138800	151869	183207	148519	208594	232499	167293	151376	484182	88971.2	193756	172449	383728	280916	35046	255193	243377	257439	419576	829169	461921	138577	217798	159199	186920	88592.4	55902.4	71310.8	184079	42.8	103036	86132	106972	27607.9	125120	45364	49906	104633	65281.6	157317	137191
1140000	153033	183895	148608	209127	233374	167132	150600	490609	89765.6	193717	173390	385895	281438	37800.8	255586	243297	258360	424654	837892	474624	135818	212186	155414	183532	87850.4	54746	70745.2	181547	58.5714	101743	84597.6	104905	27371.2	123668	44599.2	49018	102776	64518.4	154736	135431
1141200	153580	185176	148476	210162	235232	167237	149309	490852	90725.6	193797	174562	388033	282537	40576.8	256126	242810	259553	428676	842660	488433	133438	207283	151603	179429	86098.4	53631.2	69526.3	179031	44.8	100527	82853.2	102789	26917.2	122365	43849.2	48256.4	100998	63780	152309	132822
1142400	155222	186557	148692	211330	237133	167934	146963	495916	91971.2	194143	176186	388787	284661	43639.6	257638	243145	261694	434454	843734	503400	130620	201986	148134	174718	84835.6	52093.8	69148.4	176302	57.9167	99901.6	81513.2	100962	26227.9	121132	43308.8	47436.7	98190.4	63002.8	149795	130963
1143600	156406	188066	149791	213627	240318	167886	145914	498688	92870	194712	178028	389172	286343	47064.8	259146	242294	264710	437712	843277	518525	128035	197254	144525	171128	83816.3	51205.2	68711.2	173648	56.6667	99110.4	80095.6	99568.3	25816.8	120317	42962.5	46474.4	96330.8	62552.8	147358	129146
1144800	157159	189774	149968	214881	242241	168978	145030	498297	94008.8	195453	179992	389399	289394	50362.5	260129	240998	267589	440472	838423	534194	125046	193578	141912	167169	82562.1	50155.6	68099.2	169842	45.2	97749.6	78602.9	97976.4	25346.8	119002	42163.6	46108.4	94385.6	61922.5	145023	126369
1146000	158461	192121	149550	217163	245346	169466	144010	494173	95563.6	197058	182821	388290	292442	53420.8	261526	238411	271459	442128	832773	548293	123283	189344	139172	163692	81559.2	49478.4	67511.2	166482	55.2	96728	77487.2	96341.6	24877.6	118112	41974	45502.4	92926.3	61447.2	142514	124923
1147200	160414	194327	149884	219415	247158	170413	143570	490282	96919.6	198481	186127	389114	296523	57237.1	262876	236595	274676	445708	826301	562340	121469	185304	135932	161409	80670.4	48833.6	67350	163922	53.2	95281.6	76700.8	94518	24406.4	117373	41367.1	44891.2	90731.6	61378.3	140301	122297
1148400	163001	196960	150862	221918	250969	170378	142898	487286	98272.8	200222	188968	389098	301259	60900.8	264996	234488	278483	450335	816352	576440	119692	182376	133083	157904	79384	48015.8	67251.6	161128	49.1667	94580	75306.4	92691.2	24079.2	116672	40789.2	44345.8	88618.4	61049.6	138236	120593
1149600	165001	200587	150760	224310	253570	170682	141090	483506	99637.2	201963	192572	389368	307964	64389.6	267771	232814	282333	454582	805336	589614	118255	179181	130926	156101	78953.6	47678	67238.8	158010	50.8	93601.6	74535.6	90710.4	23370	116487	40240.8	43684.4	86957.1	61227.6	135884	118828
1150800	167328	204650	151167	228841	257907	171053	139204	479896	101108	204092	196419	389658	314011	67956.8	270994	230270	286333	457405	793775	600934	116542	175657	128128	153347	78082.1	47324	67456.8	155414	49.6	92597.1	73944.4	89630.4	22942.1	115617	40017.6	43340	85419.6	60952.4	134397	117195
1152000	169694	208680	151849	232658	261420	171815	137825	476365	102439	206153	200134	388755	322072	71464.8	274759	228800	292452	459842	782363	613218	115654	171721	125923	150635	77542.8	46766.7	67943.6	153126	49.2	91992	73187.9	87537.6	22371.2	115270	39715.2	42847.2	83499.2	60716.3	132597	115406
1153200	173319	212686	152756	236290	265310	171975	136833	473174	103727	208113	204314	387490	329900	74493.2	278913	226158	298236	463445	768145	624976	114638	168579	123817	148115	76686.4	46672.9	67979.2	150314	55.4167	91661.6	72673.2	86391.2	22029.6	114965	39152.4	42401.7	82189.6	60698.4	131152	113611
1154400	176174	217863	153424	240413	269800	172951	136022	469588	104711	211129	209476	386107	338397	77926	283007	224323	302462	466618	755971	636725	113160	166283	121999	146502	75775.8	46369.6	68299.2	147305	46.8	90880.4	71702.1	84733.2	21546.4	115186	38859.2	42110.4	80381.7	60386.4	129284	112553
1155600	178760	221869	154520	244769	274686	173033	134390	467759	106180	213821	213123	383605	348532	81152.1	287390	221645	308708	469243	743356	646049	113735	164215	120169	145040	75180	46534.4	68822.4	145720	47.6	90266.4	71785.6	83624.6	21299.6	114316	38385.4	41877.6	79360	60285.8	128020	111294
1156800	180535	226314	155450	248168	278449	174438	133584	464858	107108	216274	217719	382309	358467	84224	291476	219503	314320	473386	728868	654585	113770	161125	118666	143552	74496	46643.8	69371.2	142846	60.4167	89412.4	71766.4	82025.6	20816.7	114837	37965.2	41478.4	77911.3	60435.6	126623	109769
1158000	183000	231363	156836	251673	283467	174667	132880	462700	108578	219367	222107	381449	369663	86897.2	296794	216704	320553	477357	713974	661445	113748	160077	118323	142224	74142	47293.6	69543.8	140230	54.4	88912.8	71900.8	81480	20735.2	114682	37885.6	41702.4	76416.4	60425.2	125561	108361
1159200	185048	236611	157159	256124	289512	175979	132110	459964	109617	222695	225935	379461	379855	89902	301541	213990	326254	481718	700613	668662	114666	159174	117338	142066	73643.3	47571.2	70262.4	137588	46.4	87632.5	71706	80553.2	20382.5	114595	37689.2	41771.6	75966.3	60410.4	124555	106978
1160400	187134	240411	157679	260141	293330	176818	131155	455200	110920	225970	229840	378572	391958	91959.6	306363	211404	331928	487144	686830	674264	116014	157913	116904	141412	73330.8	47972.8	70831.6	135990	49.5833	86981.6	71985.6	79365	20224.8	114799	37664.6	41619.6	75176	60596.8	123248	106068
1161600	188239	245199	158505	263770	298254	177168	130466	454925	111672	228710	234004	378050	403171	93750.8	311726	206966	337666	491380	674846	677308	117562	157558	116882	140815	73396.4	48594.4	71588	134099	59.6	86588	72734.8	77979.2	19878	114422	37605	41801.6	75105.6	60529.2	122375	105215
1162800	190787	250043	158387	266777	302116	177984	129745	456912	112396	232440	237436	376548	417292	95485.4	316775	203789	342091	495194	660225	680071	118970	157736	117558	140882	73358.3	49623.6	71766	132915	55.2	86096	72955.8	77206.8	19851.2	114207	37112.4	41984.8	75016.8	60881.7	121531	104498
1164000	191739	254500	158940	270078	306559	178229	127797	457075	113294	234467	240700	376045	429128	96390.8	321643	201444	346993	497910	645059	679112	120109	157852	117815	141191	73483.2	50935.6	72642.1	131656	49.2	85139.6	74052.8	76219.2	19586	114145	37242.4	42307.2	75063.8	60944	120720	104672
1165200	193953	258669	159988	273510	310852	178765	126192	455306	113622	237590	243239	374294	440724	97594.8	326589	198786	351063	501188	631732	678522	122502	158159	117908	141162	73342.8	51926.4	73378	130675	52.4	85215.2	74767.2	75501.7	19392.4	113614	36950.8	42355	75309.2	60533.2	120648	103862
1166400	195229	262830	159862	276522	313630	179378	124346	453209	113960	239487	245470	372422	454359	98114	330890	195827	355082	505544	618720	675669	124607	158586	119507	141448	72773.6	52861.2	73276.7	129968	39.6	84321.2	75276.8	75455	19329.6	113406	37062.1	42457.6	75701.6	60622.5	119772	103527
1167600	196505	266114	161134	279775	317569	179674	122356	450726	114654	241098	247606	369040	464554	98505.8	334696	193243	359200	507679	604660	673995	127180	159354	120840	142197	72513.6	54002.5	73966.8	129335	50.4	83903.3	76936	74830.4	19164.8	113203	37142.4	42560.8	76287.5	60800.8	119294	103295
1168800	197215	270192	161268	281347	321218	180906	121307	450703	114734	242200	248614	366105	475389	97670	338758	189929	362449	509979	589655	667669	128982	159934	122147	142966	72433.2	55162.4	74121.7	128666	52	83305.6	77475.2	74688	19420	112925	37163.2	42652.9	77318.8	60763.2	119236	103558
1170000	196712	273446	161662	283148	323501	182086	119466	447886	115338	244278	250271	363802	484526	97529.6	341648	187753	364823	510845	575140	662672	132503	161436	123661	144191	72520.8	56226	74045.4	128765	52.8	83111.3	78786	74451.6	19372.5	112542	37279.6	42537.2	77960	60710.8	119260	103537
1171200	197412	275512	160758	284800	325887	182272	118828	446324	115488	245041	251060	361445	493697	96258.8	344640	184371	366665	513428	561156	655163	135733	163380	125703	144898	72520.8	57055.4	74374.4	128850	50	82394.6	79532.8	74878.8	19315.4	112754	37346.8	42700.8	79604.4	60358.4	119364	104028
1172400	196942	277423	161037	285951	327744	182614	117263	443718	115229	246033	251122	358738	501355	95379.6	346184	181408	369092	514176	551535	646339	138912	165510	126737	146910	72235.2	58354.6	74643.2	128845	52.4	82136	80357.2	74964.8	19670.8	112276	37621.2	42676.7	80870	60616.4	119239	104622
1173600	196626	278741	159456	285816	327568	182604	115544	441000	115328	246552	250570	355498	507927	93884	347574	178244	369506	513431	541668	636858	141152	167522	128923	147910	72360.4	59401.7	74390.8	128784	66.4	81182.5	81755.6	75425.6	19649.2	111978	37744.8	42722.8	82288.3	60708	119526	105172
1174800	195578	280254	158625	286050	327570	183209	113908	437438	115069	246303	250081	353274	513451	91867.2	347424	175037	370053	510864	529955	625988	143280	170071	129917	149320	72000.4	60308.4	74610.8	129634	62.9167	80800	82183.6	75772.9	19862.4	111345	37986.7	42696.8	83766	60542.5	119946	105716
1176000	195084	280782	157483	285471	328368	183024	112312	435275	115279	246403	247947	350541	518437	89753.6	347983	172421	369242	509232	517667	613708	145934	171984	132902	150867	72286	60963.2	74355.2	130397	58.8	80660.4	83185.8	75868.8	19880.4	110291	38240	42826.8	85270.8	60474.4	120051	107170
1177200	193851	280759	156820	283902	327482	182465	110296	431424	113756	245484	247139	348583	522341	87463.6	346450	170135	367572	504300	505135	599982	148712	174432	135086	152086	72484.6	62098.8	74756	131508	58.75	80438.8	83967.2	76575.8	20076	110104	38562.9	42950.8	86919.2	60735.6	120847	107955
1178400	192106	280525	156323	283058	325950	182995	107698	427080	113845	244199	244567	347361	523758	85013.2	346503	166491	365185	499784	493643	587358	149952	176515	136984	153060	72768.8	62656	74553.8	132555	40	80012.4	84132.4	76986.8	20208.3	109266	38445.2	42568.8	88969.2	60618.4	121602	109092
1179600	191024	281207	155397	281203	324381	182262	105628	421759	113059	243135	241849	344756	525396	82290.4	344556	164579	361887	495106	482618	574280	151135	178712	139452	154322	72417.2	62717.9	74522	133872	54.4	80115.4	85006.4	78045.2	20588	109019	38837.2	42711.2	89916	60281.7	121975	110720
1180800	189072	279682	155225	279350	321788	182524	103795	416920	112607	241264	238922	341792	525429	78772.9	342796	161446	357758	489744	473571	560820	153694	180300	141814	156281	72559.6	63373.6	73995	135333	54	80302.4	85653.6	79054.2	20796.8	108801	39030.4	42431.2	91911.2	60560.4	122642	111874
1182000	187430	278875	154259	277038	319563	182039	102312	411561	111622	239233	235466	338885	523566	75906.8	340644	159412	352906	484182	465742	547261	155320	182714	143887	157834	72418	63760.8	73647.9	136795	48.4	80652.9	86258	79931.2	20913.6	108878	39575.2	42615.2	93281.6	60522.4	123624	113156
1183200	184746	277522	153040	274412	315585	182424	100072	406430	110621	236786	231740	336150	521333	72694.4	337725	156828	348438	476781	459876	533514	155448	185250	145683	158732	72440	64186.8	73229.2	138241	58	80717.6	86558.8	80758.8	21190	108507	39715.2	42206.4	94359.2	60283.6	124555	113924
1184400	182981	275639	151255	271180	311883	181827	98604.6	400410	109786	235068	227876	333801	517984	69309.6	335006	154809	342594	469330	454121	519018	156256	187448	147581	160357	72729.2	64061.3	72813.6	140096	52.0833	80621.6	86766	82084.8	21384.2	108113	40132.8	41955.8	96327.6	60275.6	125629	115286
1185600	180276	273210	149577	267730	307884	180952	99762.5	395177	109609	232235	223602	332335	514230	66143.2	330715	152904	338017	461513	449794	506095	157969	189874	149983	161388	72480.4	63920.8	72438.8	141317	44	80798.8	86686	82704.8	21640.8	107954	40201.2	41642.8	97568.8	60587.6	126688	116604
1186800	178154	270866	148564	264051	303524	180679	98233.2	390562	108679	229754	219795	329839	509186	63048.8	326610	152015	332205	453732	448171	491376	160134	191494	151893	162288	72794.4	63595	72155.2	143774	51.6	81055	87033.6	83748	21591.6	107603	40449.6	41366.8	99216.3	60748.4	128386	118167
1188000	175129	268539	146962	260844	299668	179261	96367.6	384533	107328	226928	216758	328897	503104	59582.8	323508	150333	326822	446074	447277	477386	158933	193214	153782	163945	73388	63526.8	71426.7	146086	48	81378	86626.3	84587.6	21664	107259	40606.8	41300.8	100250	60923.2	129628	119326
1189200	172715	266391	145330	257285	294486	178892	93603.2	379043	107084	224007	212333	327007	497429	56313.3	319107	149428	320970	437437	447836	465546	159284	194144	155014	164495	73203.6	63168.8	71639.2	148169	52	81940.4	86406	85158	21987.6	106676	40653.6	40604.8	101100	60949.6	130568	121136
1190400	170837	263530	144147	253036	290460	177743	91271.6	374439	105794	220479	207547	326252	491434	53320.4	316018	147718	315825	429872	450237	452605	159441	195315	156373	164797	73488.8	62544.2	70984	150166	52.0833	82342.8	86207.2	86357.1	22030.4	106868	40442.5	40573.6	101540	61147.6	131578	122425
1191600	168127	260420	143021	249451	285173	176914	89450	370387	104781	216866	203723	323450	483490	50353.2	310826	146775	309953	422376	454184	442613	159686	195988	157713	165285	73387.2	61667.9	70720.8	151514	56.6667	83076.4	85808.8	87181.3	22268.8	107350	40657.5	40389.2	102582	61306	132194	123519
1192800	165438	258135	142201	245483	279580	175693	87635.2	365699	103738	214067	199766	321684	475639	47412.8	306828	144889	303810	413786	459253	431978	159678	196838	158366	165125	73528	61124.6	70064.4	153614	45.2	83446.4	85705.2	87955.2	22456.4	107732	40853.2	39731.6	103065	61220.8	134071	124584
1194000	163279	254996	140566	242669	274221	175060	85598.4	362730	102709	210720	195658	319129	468633	44534	302853	144177	299235	407739	466332	422036	159089	197984	159168	164705	73662.8	60460.4	69202	155588	62.8	83998	84923.8	88983.6	22176	107261	40684.4	39431.6	103174	61014	134513	125426
1195200	160791	252008	138612	237954	268793	173880	83965.8	360891	101856	206958	192299	316831	460480	41990.8	298016	142567	294865	400252	474776	412184	158282	197532	159798	164593	73451.6	59105.2	68584.4	157019	60.4	84606.8	84349.6	90092	22460.8	107561	40571.2	39237.2	103770	61352.5	135676	126885
1196400	158544	248314	136759	234084	262561	172433	82489.2	360118	100955	204440	188392	315725	451535	39392	293660	141595	289554	395164	485246	402819	157288	198074	159984	165055	73466.7	58290.4	67704	158065	47.9167	84756	83883.6	90909.6	22411.2	107854	40770.4	38667.2	103890	61709.2	136417	127189
1197600	156343	245639	135448	230104	257240	171541	82651.2	358660	100347	200386	184524	313830	444181	37021.2	288888	140025	283158	391022	496333	395301	156082	198386	160426	164948	73429.6	57391.6	67191.2	159644	50.4	85409.6	83173.2	91258.8	22506.8	107952	40454.6	38265.6	104066	61376	136596	127538
1198800	153981	242427	134088	226115	250207	170143	80829.2	359050	99493.2	196972	181230	312005	435675	35290	284383	137993	277875	386654	509204	389082	155901	197026	159978	164954	73127.2	56438.3	66366.4	160478	51.6	85245.2	82231.3	90929.2	22530	108091	40411.6	38148	103660	61443.6	137364	127931
1200000	152319	239194	131856	222580	244290	168852	78545	359297	98605.2	194582	177997	310558	427007	33268.8	280411	136152	272205	383687	522620	383085	155535	197208	160467	163567	72754.8	55137.6	65495	161626	52.4	84860.8	81560.4	91392.8	22533.6	108293	40020.8	37542	103540	61430	138916	128230
1201200	150753	236236	131348	218197	237790	167442	76685.2	361629	97780.4	191470	174438	309244	418875	31802.1	275552	134799	266691	381495	535900	378865	153982	195059	159770	163008	72769.6	54308.4	65542	163052	51.2	85353.6	80257.1	91630.8	22490	108409	40013.2	37170	103374	61600.8	138701	128675
1202400	148853	233289	128551	213973	233191	165488	74514	363911	97120	188275	171037	307920	410474	30298.4	270505	132674	261678	381019	550716	375744	152000	194142	158786	162345	72828.3	53162.4	64686.4	163905	46.8	85546	79521.6	91520.4	22056.4	108475	39748.8	36628.8	102648	61352.8	139050	128807
1203600	146736	230580	128430	211345	228130	164400	73037.1	366041	96169.2	185054	168484	307014	401049	29061.7	266359	131220	257117	380543	568654	373668	151610	191240	157470	161398	72464	51527.6	64157.5	165143	66	85863.3	78276.8	91410	21966.4	108497	39466	36100.8	101470	61773.8	139010	128795
1204800	144685	227833	126974	208038	224822	163172	71635.2	369270	95518.8	182220	164968	303937	393298	27696.8	262451	129032	253149	380075	584628	373337	151326	189292	156901	160600	72322	50677.2	63508	164867	55.2	85647.2	76616	91568.8	21981.2	108688	38966.7	35699.6	100566	61339.2	139256	128158
1206000	142887	225282	125699	204602	221303	161837	69852.8	372902	95037.2	179163	162399	302296	385160	26738.8	259421	127292	248366	382066	598521	372961	150322	189106	155666	159876	71520.4	49643.2	63063.2	165148	60.4	85761.2	75965.8	91214.4	21938.8	108839	38902.8	35313.2	99734	61340.8	139594	128321
1207200	141216	222413	123239	201129	218736	161279	69760.4	377179	94290.4	177258	159905	301368	376120	26191.2	255588	125458	243319	384819	612818	373623	148604	187565	154506	158412	71017.1	48468.8	62342	165335	57.0833	85734.4	74676.8	91180.8	21793.2	109222	38772.1	34751.6	98723.6	61142	139326	127122
